# Supplementary material for: Systematic analysis of global health research funding in Canada, 2000–2016
Source: Can J Public Health. 2019 Nov 6;111(1):80–95. doi: 10.17269/s41997-019-00247-8 (PMC7046862; doi:10.17269/s41997-019-00247-8)
Supplement: Supplementary file 1 — (XLSX 1.45 mb) [file 41997_2019_247_MOESM1_ESM.xlsx]

## Sheet: About the Data
1. Notes:
The original dataset was sorted alphabetically (A-Z) by "program cd"
For any given application, there may be duplicate rows, due to payments being made to different institutions paid, within the same fiscal year
2. Modfications:
All "NA"s changed to "0" in funds allocated (Columns Y-AN)
3. Legend
1	Abbreviation "NPI" refers to "Nominated Principal Investigator"
2	Abbreviation "PI" refers to "Principal Investigator"
3	Abbreviation "inp" refers to "Institution Paid"
4	Program Type Grant Award (Column E) is coded as Award Program (AP), Grant Program (GP) or Historic Grant Program (GR); GP and GR can be merged.
5	Primary Focus (Column AP) and Secondary Focus (Column AQ) have been coded as: 1= Globalization, 2=Health Equity, 3=Transnational Risks, 4=Tropical Diseases, 5=Other
6	ID (Column AT) unique identifier number created for analysis
7	Columns AU through BK have been adjusted for inflation by standardizing to 2015 Canadian Dollars
4. Inflation Adjustment
CP Source:
Statistics Canada. Table 326-0020 - Consumer Price Index, annual (2002=100 unless otherwise noted)
(accessed: July 15, 2017)
CP ratio	2000-01	2001-02	2002-03	2003-04	2004-05	2005-06	2006-07	2007-08	2008-09	2009-10	2010-11	2011-12	2012-13	2013-14	2014-15	2015-16
2002=100	95.4	97.8	100	102.8	104.7	107	109.1	111.4	114.1	114.4	116.5	119.9	121.7	122.8	125.2	126.6
2015=100	0.753555	0.772512	0.789889	0.812006	0.827014	0.845182	0.861769	0.879937	0.901264	0.903633	0.920221	0.947077	0.961295	0.969984	0.988942	1
Inflation adjusted numbers have been calcuated and can be accessed under the corresponding yellow-highlighted columns in the "Data" spreadsheet.
5. CIHR's data notes
3. Open Programs were defined in line with the Design Discussion Document - Proposed Changes to CIHR's Open Suite of Programs and Enhancements to the Peer Review Process.
The Open Suite of Programs accounts for approximately 70% of CIHR's annual expenditures. It includes the Open Operating Grants (MOP, MCT) Program, CIHR's largest funding mechanism, as well as a number of smaller funding mechanisms such as:
Partnerships for Health System Improvement Program;
Knowledge Synthesis Program; (KRS)
Knowledge to Action Program; (KAL)
Proof-of-Principle Program; (PPP, PP2)
Industry-Partnered Collaborative Research Program; and (IPR)
New Investigator's Program (MSH)
Also included in CIHR's current Open Suite of Programs are a set of direct training programs, which are not included in the re-design:
Frederick Banting and Charles Best Canada Graduate Scholarships - Master's Award Program; (CGM)
Frederick Banting and Charles Best Canada Graduate Scholarships - Doctoral Awards Program; (CGD)
Doctoral Foreign Study Award Program; (MDR - which was cloned into DFS & GSD)
Vanier Canada Graduate Scholarships Program; (CGV)
CIHR Fellowships Program; and (MFE)
Banting Postdoctoral Fellowships Program. (BPF)
4. For any given application, there may be duplicate rows, due to payments being made to different institutions paid, within the same fiscal year

## Sheet: Full Data
Application Number	Competititon Code	Program Code	Program Name	Program Type Grant Award	Program Type Open Strategic	Current NPI	All Other PI	All Co-applicants	All Supervisors	Project Title	Keywords	Abstract	All Research Area	All Research Class	Primary Institute	Primary Theme	Institution Paid (inp)	inp Region	inp Parent	Effective Date	Expiry Date	Funding Type	2000-01	2001-02	2002-03	2003-04	2004-05	2005-06	2006-07	2007-08	2008-09	2009-10	2010-11	2011-12	2012-13	2013-14	2014-15	2015-16	Total CIHR Amount Disbursed	Primary Focus	Secondary Focus	Tertiary	Column1	ID	Adjusted 2000-2001	Adjusted 2001-02	Adjusted 2002-03	Adjusted 2003-04	Adjusted 2004-05
1210	201202GSM	GSM	Master's Award: Frederick Banting and Charles Best Canada Graduate Scholarships	AP	OPEN	Abdullahi, Abdirahman			Fowke, Keith R	Investigation of Immune Quiescence: Assessing the role of T regulatory cells and their link with IRF-1 in HIV Exposed Sero-negative (HESN) subjects	HIV RESISTANCE IN SEXWORKERS; HUMAN IMMUNE SYSTEM; IMMUNE ACTIVATION; MULTICOLOR FLOW CYTOMETRY; T REGULATORY CELLS	Since 1984, researchers have been following a cohort of female commercial sex workers in Nairobi Kenya, in which they have identified part of the group (~5-10%) as HIV exposed seronegative (HESN); women who are highly exposed to HIV yet remain infection free. Recent research has characterized these HESN women as exhibiting a phenotype of reduced T cell immune activation, which we call Immune Quie…	IMMUNOLOGY-TRANSPLANTATION; GENETICS	AIDS; VIRAL	Infection and Immunity	Biomedical	University of Manitoba	Manitoba	University of Manitoba	2012-09-01	2013-08-31	award	0	0	0	0	0	0	0	0	0	0	0	0	17500	0	0	0	17500	4				579	0	0	0	0	0
1498	201410GSD	GSD	Doctoral Award - Frederick Banting and Charles Best Canada Graduate Scholarships	AP	OPEN	Adams, Krystyna A			Snyder, Jeremy C	Crossing the border for dental care: An ethnographic case study exploring the development of "Molar City", Mexico	CASE STUDY; DISCOURSE ANALYSIS; GLOBAL HEALTH; HEALTH EQUITY; HEALTH POLICY; MEDICAL TOURISM; QUALITATIVE RESEARCH	The border town of Vincente Guerro, Mexico, is most commonly referred to by its nickname "Los Algodones" or "Molar City", both by local citizens as well as by the thousands of tourists who annually visit this town for dental care. Media reports suggest that there are approximately 350 dental clinics operating in this small town of 5,500 people, indicating that Los Algodones has one of the highest…	HEALTH SERVICES RESEARCH; ETHICS	HEALTH POLICY	Health Services and Policy Research	Health systems/services	Simon Fraser University (Burnaby, B.C.)	British Columbia	Simon Fraser University (Burnaby, B.C.)	2015-05-01	2018-04-30	award	0	0	0	0	0	0	0	0	0	0	0	0	0	0	0	35000	105000	2				568	0	0	0	0	0
1124	201103CCI	CCI	China-Canada Joint Health Research Initiative	GP	STRATEGIC	Adeli, Khosrow	Lu, Jianxin	Dekker, Mark J; Watson, Maria L		Molecular Mechanisms of Hepatic and Intestinal Insulin Resistance: Role of Mesenteric Fat and Ceramides	ADIPOSE TISSUE; CERAMIDE; DIET; INSULIN RESISTANCE; INTESTINE; LIVER; MESENTERIC FAT; SPHINGOLIPIDS	Insulin resistance is a very common disorder observed in subjects with conditions such as obesity and type 2 diabetes and is now considered to be an important risk factor in the development of atherosclerosis and coronary heart disease. The incidence of insulin resistant states has been increasing at an alarming rate in not only adults but also adolescent and pediatric populations in most countri…	METABOLISM/DIABETES; NUTRITION	METABOLISM AND NUTRITION; LIPOPROTEINS, LIPID TRANSPORT	Nutrition, Metabolism and Diabetes	Biomedical	Hospital for Sick Children (Toronto)	Ontario	University of Toronto	2012-01-01	2014-12-31	grant	0	0	0	0	0	0	0	0	0	0	0	18750	75000	75000	56250	0	225000	4				125	0	0	0	0	0
290	200410MDR	MDR	CIHR Doctoral Research Award	AP	OPEN	Ahmed Ouameur, Amin			Ouellette, Marc	Transporteurs des folates et ptérines, et leur régulation chez le parasite protozoaire Leishmania	ACCUMULATION DE SUBSTRATS; FUSION AVEC LA GFP; RÉSISTANCE AU MÉTHOTREXATE; TRANSPORTEURS DES FOLATES; UBIQUITINE ET PROTÉASOME	Leishmania est un parasite protozoaire responsable de différentes manifestations cliniques allant d¿affectations cutanées qui se résorbent d¿elles-mêmes à des infections viscérales, fatales si elles ne sont pas traitées. Le parasite Leishmania est transmis chez l¿humain par la mouche des sables où, après différentiation, il se multiplie dans le phagolysosome du macrophage. L¿émergence de plus en …	BACTERIOLOGY; MOLECULAR BIOLOGY	INFECTIOUS AND PARASITIC; PARASITIC	Infection and Immunity	Biomedical	Université Laval	Quebec	Université Laval	2005-05-01	2008-04-30	award	0	0	0	0	0	20250	22000	22000	1750	0	0	0	0	0	0	0	66000	4				842	0	0	0	0	0
442	200510IDR	IDR	Doctoral Research Award - PA: Health Services/Pop. Health HIV/AIDS Research	AP	STRATEGIC	Aho, Joséphine R			Rashed, Selim R; Nguyen, Vinh-Kim	Conseil Dépistage volontaire anonyme du VIH dans une population de travailleuses du sexe en afrique de l'ouest: Acceptabilité et modifications des comportements sexuels à risque	ACCEPTABILITÉ DU DÉPISTAGE; DEPISTAGE; DÉTERMINANTS SOCIO-CULTURELS; PREVENTION; SANTÉ INTERNATIONALE; STIGMATISATION; VIH/SIDA	Le VIH/SIDA constitue un enjeu important de santé publique en particulier en Afrique sub-saharienne qui compte 2/3 des personnes infectées par le virus. L'épidémie progresse dans plusieurs pays dont la Guinée, un pays d'Afrique occidentale où le taux d'infection au VIH dans la population adulte est passé de 2,8% en 2001 à 4,2% en 2004. Parmi les groupes les plus à risque, on compte les travailleu…	INTERNATIONAL HEALTH; SOCIETAL & CULTURAL DIMENSIONS OF HEALTH	EPIDEMIOLOGY; AIDS	Population and Public Health	Social/Cultural/Environmental/Population Health	Université de Montréal	Quebec	Université de Montréal	2006-09-01	2009-08-31	award	0	0	0	0	0	0	13250	22000	22000	8750	0	0	0	0	0	0	66000	2				679	0	0	0	0	0
1047	201002ZNF	ZNF	Fellowship - PA: Health Services/Population Health HIV/AIDS Research	AP	STRATEGIC	Aho, Joséphine R			Laga, Marie	Prévention et traitement du VIH chez les hommes ayant des relations sexuelles avec des hommes à Abidjan, Côte-d'Ivoire	FACTEURS DE RISQUE; HOMMES AYANT DES RELATIONS SEXUELLES AVEC DES HOMMES; PHARMACORÉSISTANCE; PRÉVENTION; TRAITEMENT; VIH	Les Hommes ayant des relations sexuelles avec des hommes (HRH) constituent une des populations masculines les plus touchées par l'infection au VIH en Afrique sub-saharienne. Peu d'études se sont cependant penchées sur ce phénomène jusqu'à récemment bien que les HRH soient une population vulnérable à cause des normes sociales défavorables à leur endroit. Le but de cette étude sera de mesurer la pr…	INTERNATIONAL HEALTH; VIROLOGY	AIDS; DETERMINANTS OF HEALTH	Population and Public Health	Social/Cultural/Environmental/Population Health	Individuals Outside Canada	Not Specified	Individuals Outside Canada	2011-06-01	2014-11-30	award	0	0	0	0	0	0	0	0	0	0	0	50000	50000	50000	22500	0	172500	2				1578	0	0	0	0	0
1219	201110GSD	GSD	Doctoral Award - Frederick Banting and Charles Best Canada Graduate Scholarships	AP	OPEN	Aimone, Ashley M			Cole, Donald C; Zlotkin, Stanley H	Home fortification with micronutrient powders in malaria endemic areas: Spatial patterns of morbidity and associated risks among Ghanaian children and implications for knowledge translation, implementation and scale-up	COMMUNITY HEALTH SYSTEMS; GLOBAL CHILD HEALTH; HEALTH POLICY; IMPLEMENTATION SCIENCE; KNOWLEDGE TRANSLATION; MONITORING AND EVALUATION; MULTILEVEL MODELLING; NUTRITIONAL EPIDEMIOLOGY; PROGRAM SCALE-UP; SPACIAL EPIDEMIOLOGY	Iron deficiency anemia is one of the most common forms of malnutrition in the world, particularly among infants and children in developing countries. Anemia can be treated with iron pills, but there is some concern that giving iron pills to children living in areas where malaria is common, such as sub-Saharan Africa, will increase their chances of becoming infected with malaria. This research wil…	POPULATION HEALTH; NUTRITION	EPIDEMIOLOGY; MALNUTRITION	Human Development, Child and Youth Health	Social/Cultural/Environmental/Population Health	Hospital for Sick Children (Toronto)	Ontario	University of Toronto	2012-05-01	2015-04-30	award	0	0	0	0	0	0	0	0	0	0	0	0	35000	35000	35000	0	105000	2				555	0	0	0	0	0
1368	201310KDE	KDE	Dissemination Events	GP	STRATEGIC	Ako-Arrey, Denis E		Brouwers, Melissa C		Health Systems Guidance Appraisal Tool - Better Guidance For Better Health Systems	GUIDELINES/GUIDANCE; HEALTH MEASUREMENTS; HEALTH POLICY; HEALTH SERVICES RESEARCH; HEALTH SYSTEM; KNOWLEDGE TRANSLATION; LOCAL; NATIONAL & GLOBAL HEALTH; PUBLIC HEALTH	Health systems guidance (HSG) are systematically developed statements produced at global and national levels to assist in decisions about solving a health system challenge, to assist with the implementation of these solutions, and to direct the monitoring and evaluation of the solution's implementation efforts. For example, what is the best way to provide a vaccination program for citizens of low…	HEALTH SERVICES RESEARCH; HEALTH RESEARCH	HEALTH POLICY; HEALTH SERVICES RESEARCH	Health Services and Policy Research	Health systems/services	McMaster University	Ontario	McMaster University	2014-03-01	2015-02-28	grant	0	0	0	0	0	0	0	0	0	0	0	0	0	24370	0	0	24370	2				780	0	0	0	0	0
121	200210GLH	GLH	Global Health Research Program Development and Planning Grants	GP	STRATEGIC	Alary, Michel		Anagonou, Sévérin Y; Asamoah-Adu, Alex; Bergeron, Michel G; Boily, Marie-Claude; Godin, Gaston; Guedeme, Alphonse; Khonde Nzambi, Anicet; Labbe, Annie-Claude; Meda, Honore; Pepin, Jacques; Soto, Julio C; Watts, Charlotte H		Prevention of HIV infection in Sub-Saharan Africa: Behavioural and technological approaches	AFRICA; BEHAVIOURAL STUDIES; CHLAMYDIA; CLINICAL TRIALS; DIAGNOSTIC TESTS; EVALUATION OF PREVENTION PROGRAMS; GENDER INEQUITIES; GONORRHEA; HERPES SIMPLEX; HIV/AIDS; MATHEMATICAL MODELING; MICROBICIDES; PREVENTION TRIALS; SEXUALLY TRANSMITTED DISEASES		POPULATION HEALTH; VIROLOGY	AIDS; EPIDEMIOLOGY	Infection and Immunity	Clinical	Université Laval	Quebec	Université Laval	2003-03-01	2004-02-29	grant	0	0	100000	0	0	0	0	0	0	0	0	0	0	0	0	0	100000	2				487	0	0	126600	0	0
387	200510HCB	HCB	Capacity Building through Enhanced Operating Grants in HIV/AIDS	GP	STRATEGIC	Alary, Michel		Anagonou, Sévérin Y; Bitera, Raphaël; Boily, Marie-Claude; Brisson, Marc; Buvé, Anne; Kumaranayake, Lilani; Labbe, Annie-Claude; Lowndes, Catherine M; Ndour, Marguerite; Zannou, Djimon Marcel		An integrated approach for impact assessment of HIV prevention programmes: Application to interventions targeting female sex workers and their clients in Benin, west Africa	HIV; IMPACT ASSESSMENT; MATHEMATICAL MODELING; PREVENTIVE INTERVENTIONS; SEXUAL BEHAVIOUR; SEXUALLY TRANSMITTED INFECTIONS; TIME TRENDS; TRANSMISSION DYNAMICS	Since the onset of the HIV epidemic, many preventive interventions have been implemented, but it has proven very difficult to evaluate their effectiveness or impact in a convincing and scientific fashion. As the epidemic is still progressing in many areas of the world, there is an urgent need to implement more effective preventive interventions and to understand what works and what is cost-effect…	POPULATION HEALTH; INTERNATIONAL HEALTH	AIDS; EPIDEMIOLOGY	Infection and Immunity	Social/Cultural/Environmental/Population Health	Université Laval	Quebec	Université Laval	2006-07-01	2009-03-31	grant	0	0	0	0	0	0	167214	171074	171927	0	0	0	0	0	0	0	510215	2				606	0	0	0	0	0
1113	201103ROH	ROH	Operating Grant: Programmatic Grants to tackle health and health equity	GP	STRATEGIC	Alary, Michel	Kpatchavi, Adolphe C	Avery, Lisa S; Bédard, Emmanuelle; Côté, Françoise; Diabaté, Souleymane; Godin, Gaston; Zannou, Djimon Marcel		Travail du sexe, marginalisation et santé : approches de recherche visant l'équité en santé en contexte prostitutionnel béninois	COMPORTEMENTS DE SANTÉ; CONTRACEPTION; ISSUES DE GROSSESSE; PRÉVENTION; SANTÉ REPRODUCTIVE; TRAVAILLEUSES DU SEXE; VIH; VIOLENCE ET STIGMATISATION; ÉQUITÉ EN SANTÉ; ÉVALUATION	Depuis 1992, des chercheurs de l'Université Laval collaborent avec le Programme national de lutte contre le Sida (PNLS) du Bénin à la mise en oeuvre d'interventions de prévention du VIH ciblant les travailleuses du sexe (TS) de ce pays et plus récemment, la composante masculine du milieu prostitutionnel (clients, partenaires réguliers des TS, personnel masculin des sites de travail du sexe). Dura…	POPULATION HEALTH; INTERNATIONAL HEALTH	AIDS; PREGNANCY/BIRTH	Infection and Immunity	Social/Cultural/Environmental/Population Health	Université Laval	Quebec	Université Laval	2011-04-01	2016-03-31	grant	0	0	0	0	0	0	0	0	0	0	0	400000	390686	399280	399280	399280	1988526	2				1412	0	0	0	0	0
1439	201409FDN	FDN	Foundation Grant	GP	OPEN	Alary, Michel		Avery, Lisa S; Boily, Marie-Claude; Gagnon, Marie-Pierre; KEITA eps DEMBELE, Bintou; Kpatchavi, Adolphe C; Meda, Nicolas; Nagot, Nicolas; Otis, Joanne; Sossa, Charles; Vickerman, Peter; Windsouri, Ramatou S; Zannou, Djimon Marcel		Vers des approches plus efficientes en prévention du VIH et en santé reproductive au travers une approche d'équité en santé: programme de recherche interventionnelle chez les femmes travailleuses du sexe en Afrique de l'Ouest.	AFRIQUE; PRÉVENTION COMBINÉE; RECHERCHE INTERVENTIONNELLE; RECHERCHE PARTICIPATIVE; RECHERCHE ÉVALUATIVE; SANTÉ REPRODUCTIVE; SIDA ET ITS; TRAVAILLEUSES DU SEXE; VIH; ÉPIDÉMIOLOGIE; ÉQUITÉ EN SANTÉ		INTERNATIONAL HEALTH; POPULATION HEALTH	AIDS; HEALTH EQUITY	Infection and Immunity	Social/Cultural/Environmental/Population Health	Université Laval	Quebec	Université Laval	2015-07-01	2022-06-30	grant	0	0	0	0	0	0	0	0	0	0	0	0	0	0	0	765780	4641090	2				416	0	0	0	0	0
317	200503CHA	CHA	Canada-HOPE Scholarship Program / Fellowship	AP	STRATEGIC	Aliyar, Sabu			Johnston, Elizabeth M; Duizer, Lisa M	Aging and Health Promotion in Developed and Developing Countries: Comparative Research Program	FALLS PREVENTION; GLOBAL HEALTH; HEALTH PROMOTION; HEALTHY AGING; NUTRITION; OSTEOPOROSIS	POPULATION AGING PHENOMENON IS OBSERVED IN SEVERAL DEVELOPED AND DEVELOPING COUNTRIES AROUND THE WORLD, INCLUDING CANADA AND INDIA. THE GROWTH IN THE PROPORTION OF OLDER ADULTS HAS BEEN ATTRIBUTED TO THE INCREASE IN LIFE EXPECTANCY, DECREASE IN MORTALITY AND BIRTH RATES. WHILE THESE CHANGES HAVE TAKEN PLACE OVER 100S OF YEARS IN DEVELOPED COUNTRIES SUCH AS CANADA, SEVERAL DEVELOPING COUNTRIES SUC…	POPULATION HEALTH; HEALTH RESEARCH	POPULATION HEALTH; DETERMINANTS OF HEALTH	Population and Public Health	Social/Cultural/Environmental/Population Health	Acadia University (Nova Scotia)	Nova Scotia	Acadia University (Nova Scotia)	2006-04-01	2010-03-31	award	0	0	0	0	0	0	23000	23000	0	0	0	0	0	0	0	0	46000	2				292	0	0	0	0	0
618	200710DPH	DPH	Doctoral Research Award - Public Health Research	AP	STRATEGIC	Aljundi, Abdul Nasser			Zakus, David	Impacts of micronutrients, traditional herbs and food and antiretroviral drugs on Mother to Child Transmission (MTCT) of HIV in rural Kenya	DOUBLE-BLIND CLINICAL TRIAL; FOOD FREQUENCY QUESTIONNAIRE; HIV/AIDS; MICRONUTRIENT SUPPLEMENTS; MOTHER-TO-CHILD TRANSMISSION (MTCT); MOTHERS AND CHILDREN; NUTRITION; PUBLIC HEALTH; QUALITATIVE AND QUANTITATIVE METHODOLOGIES; SUB-SAHARAN AFRICA	Background: Millions of children, majority in Sub-Saharan Africa acquire HIV/AIDS as a result of mother-to-child transmission (MTCT) during pregnancy, delivery or breastfeeding. It has proven that Antiretroviral drugs (ARVs) reduce viral replication and can reduce MTCT of HIV. Poor maternal nutritional status has been identified as a significant risk factor for premature births (< 37 weeks) and l…	INTERNATIONAL HEALTH; NUTRITION	AIDS; HEALTH POLICY	Population and Public Health	Social/Cultural/Environmental/Population Health	University of Toronto	Ontario	University of Toronto	2008-09-01	2011-02-28	award	0	0	0	0	0	0	0	0	13250	22000	22000	8750	0	0	0	0	66000	2				396	0	0	0	0	0
1217	201203MOP	MOP	Operating Grant	GP	OPEN	Allen, Ryan		Agvaandondov, Tsetsegmaa; Byambaa, Tsogtbaatar; Gombojav, Enkhjargal; Janes, Craig R; Lanphear, Bruce P; Lkhasuren, Oyuntogos; Takaro, Timothy K; Venners, Scott		A Randomized Air Filter Intervention Study of Air Pollution and Fetal Growth in a Highly Polluted Community	AIR POLLUTION; BIRTH WEIGHT; EXPOSURE ASSESSMENT; FETAL GROWTH; INTERVENTION; PARTICULATE MATTER; PREGNANCY	A growing body of evidence links exposure to air pollution during pregnancy with adverse birth outcomes such as low birth weight and pre-term birth. Unfortunately, studies to date have had major limitations - including poor air pollution exposure assessment, insufficient statistical power, and bias introduced by other risk factors (confounding) - that make interpretation very difficult. Intervent…	ENVIRONMENTAL INFLUENCES ON HEALTH; REPRODUCTION/PREGNANCY	ENVIRONMENTAL INFLUENCES ON HEALTH; EPIDEMIOLOGY	Population and Public Health	Social/Cultural/Environmental/Population Health	Simon Fraser University (Burnaby, B.C.)	British Columbia	Simon Fraser University (Burnaby, B.C.)	2012-10-01	2015-09-30	grant	0	0	0	0	0	0	0	0	0	0	0	0	46411	120162	89444	20250	276267	2				1209	0	0	0	0	0
1483	201503MOP	MOP	Operating Grant	GP	OPEN	Allen, Ryan		Byambaa, Tsogtbaatar; Gombojav, Enkhjargal; Lanphear, Bruce P; Takaro, Timothy K; Venners, Scott; Webster, Glenys M		Randomized Interventions to Evaluate the Effects of Air Pollution Exposure on Children's Health and Development	AIR POLLUTION; CHILDHOOD; COGNITION; EXPOSURE ASSESSMENT; INTERVENTION; NEURODEVELOPMENT; PERINATAL; PREGNANCY; RANDOMIZED	There is inconclusive evidence that particulate matter (PM) air pollution exposure during pregnancy may affect brain development. Air pollution is perhaps the most widespread of all environmental risks - the majority of the world's population breathes air that is considered unhealthy - so effects on childhood development would have substantial and far-reaching implications. Unfortunately, studies…	ENVIRONMENTAL INFLUENCES ON HEALTH; REPRODUCTION/PREGNANCY	ENVIRONMENTAL INFLUENCES ON HEALTH; EPIDEMIOLOGY	Population and Public Health	Social/Cultural/Environmental/Population Health	Simon Fraser University (Burnaby, B.C.)	British Columbia	Simon Fraser University (Burnaby, B.C.)	2015-07-01	2019-06-30	grant	0	0	0	0	0	0	0	0	0	0	0	0	0	0	0	161612	720535	2				1222	0	0	0	0	0
1168	201106DGE	DGE	Dissemination Events - PA: Gender, Sex and Health Research	GP	STRATEGIC	Alvarado, Beatriz E		Curcio, Carmen-Lucia; Deshpande, Nandini; Freeman, Ellen; Garcia, Angeles; Gomez, Jose F; Guerra, Ricardo O; Guralnik, Jack M; Jalovcic, Djenana; Lord, Catherine; Phillips, Susan; Zunzunegui, Maria-Victoria		Strengthening Canadian and International collaborations to study gender, mobility and aging	AGING; AND GENDER; INTERNATIONAL COLLABORATION; KNOWLEDGE TRANSFER; MOBILITY	We are a group of Canadian, Brazilian and Colombian interdisciplinary researchers working together with a common aim: to explain gender differences in mobility in old age. Our ultimate research goal is to identify potential prevention interventions for mobility loss in women and men at community and individual levels. During the last three years we have been able to strengthen our partnerships an…			Health Services and Policy Research	Health systems/services	Queen's University (Kingston, Ontario)	Ontario	Queen's University (Kingston, Ontario)	2011-10-01	2012-09-30	grant	0	0	0	0	0	0	0	0	0	0	0	23880	0	0	0	0	23880	5				388	0	0	0	0	0
1240	201203HIB	HIB	Operating Grant - PA: HIV/AIDS Bridge Funding – Health Services/Pop Hlth Stream	GP	STRATEGIC	Alvarado, Beatriz E	Jolly, Ann M	Dillon, Jo-Anne R; Galindo, JAIME; Giron-Vargas, Sandra L; Kim, John E; Martinez, Jorge Luis; Mateus Solarte, Julio Cesar; Mueses, Hector F; Pai, Nitika; Wylie, John L		Social dynamics of HIV, Syphilis, Chlamydia and Gonorrhea risk in vulnerable populations from Columbia and Canada.	GEOGRAPHICAL ANALYSIS; HIV/AIDS; MULTILEVEL ANALYSIS; RACE/ETHNICITY; SEX AND GENDER; SEXUALLY TRANSMITTED DISEASES; SOCIAL DETERMINANTS; SOCIAL NETWORKS	Sexually transmitted infections (STIs) and HIV are important public health problems globally. These epidemics have been described as concentrated in traditional high risk groups (THRG) such are men who have sex with men (MSM), sex workers and drug injectors, and generalized, which affects groups other than THRG, such are heterosexual women and men. Those two types of epidemics are simultaneously …	POPULATION HEALTH; HEALTH RESEARCH	DETERMINANTS OF HEALTH; INFECTIOUS AND PARASITIC	Infection and Immunity	Social/Cultural/Environmental/Population Health	Queen's University (Kingston, Ontario)	Ontario	Queen's University (Kingston, Ontario)	2012-10-01	2013-09-30	grant	0	0	0	0	0	0	0	0	0	0	0	0	100000	0	0	0	100000	1				641	0	0	0	0	0
1252	201204CDE	CDE	Catalyst Grant: HIV/AIDS CBR Program - General Stream	GP	STRATEGIC	Alvarado, Beatriz E	Adam, Barry D	Mueses, Hector F		Pilot implementation of Mano en Mano: a community based HIV prevention intervention in Gay and other MSM Latino Populations in Canada and Colombia	COMMUNITY BASED RESEARCH; HIV/AIDS; LGTB PEOPLE; PREVENTION AND EDUCATION	Existing HIV prevention programs for gay and other Men who have Sex with men (MSM) Latino populations do not meet current needs. Among the MSM, Latino MSM are the second ethnic group most affected by HIV in Canada. MSM are also the most HIV affected group in Latin America, including Colombia. In Canada, there is only one community-based prevention strategy developed by and for Latino gay and othe…	POPULATION HEALTH; SOCIETAL & CULTURAL DIMENSIONS OF HEALTH	AIDS; HEALTH PROMOTION	Infection and Immunity	Social/Cultural/Environmental/Population Health	Queen's University (Kingston, Ontario)	Ontario	Queen's University (Kingston, Ontario)	2012-10-01	2013-09-30	grant	0	0	0	0	0	0	0	0	0	0	0	0	32490	0	0	0	32490	2				164	0	0	0	0	0
1489	201502PCS	PCS	Planning and Dissemination Grant– Institute Community Support	GP	STRATEGIC	Alvarado, Beatriz E	Garcia, Angeles	Curcio, Carmen-Lucia; Gomez, Jose F; Guerra, Ricardo O; Ylli, Alban; Zunzunegui, Maria-Victoria		Friendly technologies for dementia: an environmental scan and an international collaboration to promote innovative interventions	AGING; DEMENTIA; FRIENDLY TECHNOLOGIES	We are requesting funds to carry out an environmental scan of initiatives to support patients with dementia and their caregivers with special emphasis in new technologies. Our work will be an international effort to address dementia in Canada, Latin America and Eastern Europe. Our work is based in two premises: 1) The majority of people with dementia are living in low-middle income countries; 2) …	AGING; POPULATION HEALTH	AGING; ALZHEIMER'S DISEASE	Aging	Clinical	Queen's University (Kingston, Ontario)	Ontario	Queen's University (Kingston, Ontario)	2015-07-01	2016-06-30	grant	0	0	0	0	0	0	0	0	0	0	0	0	0	0	0	20000	20000	2				1373	0	0	0	0	0
1294	201211CGV	CGV	Doctoral: Vanier Canada Graduate Scholarships	AP	OPEN	Alvarez, Elizabeth			Lavis, John N	The development, implementation and evaluation of a health systems guidance workbook: Supporting the contextualization of the World Health Organization's 'Optimizing the delivery of key interventions to attain Millennium Development Goals 4 and 5' (Optimize4MNH) guidance at the national level	CASE STUDY; EVIDENCE-BASED GUIDANCE; HEALTH SYSTEM ASSESSMENT; HEALTH SYSTEMS STRENGTHENING; INTERNATIONAL GUIDANCE CONTEXTUALIZATION; KNOWLEDGE EXCHANGE; POLITICAL SYSTEM ASSESSMENT; QUALITATIVE RESEARCH; SURVEY	Many low- and middle-income countries around the world have poor health system infrastructures and few resources. Using research-based international guidance, such as recommendations from the World Health Organization, can help countries improve their health systems and the health of their people in an effective and acceptable way. However, creating health policy to change health systems is a com…	HEALTH RESEARCH; SOCIETAL & CULTURAL DIMENSIONS OF HEALTH	HEALTH POLICY; HEALTH CARE DELIVERY	Health Services and Policy Research	Health systems/services	McMaster University	Ontario	McMaster University	2013-05-01	2015-08-31	award	0	0	0	0	0	0	0	0	0	0	0	0	0	50000	50000	16667	116667	2				254	0	0	0	0	0
1445	201406FSS	FSS	Canada Graduate Scholarships – Michael Smith Foreign Study Supplements	AP	STRATEGIC	Alvarez, Elizabeth			Lavis, John N	Examining the process of using a knowledge translation workbook to contextualize global health systems guidance in policy development at the national or subnational level	GLOBAL HEALTH SYSTEMS; KNOWLEDGE TRANSLATION; POLICY DEVELOPMENT				Health Services and Policy Research	Health systems/services	McMaster University	Ontario	McMaster University	2014-06-10	2014-06-10	award	0	0	0	0	0	0	0	0	0	0	0	0	0	0	6000	0	6000	2				455	0	0	0	0	0
149	200209MWS	MWS	CIHR Workshops and Symposia	GP	STRATEGIC	Amaratunga, Carol A				CIHR's contribution to the workshop entitled "Curriculum Design Workshop for an International Institue on Gender and HIV/AIDS" which took place January 14-17, 2003 in Halifax.	HIV				Gender and Health	Social/Cultural/Environmental/Population Health	Dalhousie University (Nova Scotia)	Nova Scotia	Dalhousie University (Nova Scotia)	2003-04-01	2004-03-31	grant	0	0	0	5000	0	0	0	0	0	0	0	0	0	0	0	0	5000	2				1290	0	0	0	6157.59	0
191	200309GLP	GLP	Global Health Research Pilot Project Grants	GP	STRATEGIC	Amaratunga, Carol A	Waverly-Brigden, Linda	Andersson, Neil; Baksh-Soodeen, Rawwida; Greaves, Lorraine J; Lemyre, Louise; Losos, Joseph Z; Martinez, Andrea; Tugwell, Peter S; Vanderplaat, Madine M		Youth risk behaviours: A gendered analysis of the determinants of health and well being of young women and men in post conflict Sri Lanka	ALCOHOL USE AND HIV/AIDS; DETERMINANTS OF HEALTH; DRUG USE AND HIV/AIDS; FAMILY VIOLENCE AND CIVIL UNREST; GENDER LENS ANALYSIS; PARTICIPATORY ACTION RESEARCH; POST CONFLICT SOCIETY RECONSTRUCTION & REHABILITATION; TOBACCO USE AND HIV/AIDS	The purpose of this pilot project are two fold: first, to contribute new knowledge, by asking new questions, with respect to understanding the interplay among the determinants of health and the physical/emotional well being of young women and men in post conflict societies. Secondly, this initiative will support the creation of a collaborative, transdisciplinary, and mutually beneficial "twinning…	INTERNATIONAL HEALTH; HEALTH RESEARCH	SOCIETAL & CULTURAL DIMENSIONS OF HEALTH; PSYCHOSOCIAL AND HEALTH BEHAVIOURS	Population and Public Health	Social/Cultural/Environmental/Population Health	University of Ottawa	Ontario	University of Ottawa	2004-03-01	2005-03-31	grant	0	0	0	100000	0	0	0	0	0	0	0	0	0	0	0	0	100000	2				505	0	0	0	123152	0
308	200501CDE	CDE	Catalyst Grant: HIV/AIDS CBR Program - General Stream	GP	STRATEGIC	Amaratunga, Carol A		Andersson, Neil; Attaran, Amir; Leonard, Lynne E; Pottie, Kevin; Spitzer, Denise L; Tugwell, Peter S		Global Ottawa AIDS Link (goal): Facilitating a learning community for innovative practice in HIV/AIDS prevention education in local ethnocultural and ethnoracial communities	APPLICATION OF RESEARCH TO POLICY AND PRACTICE; COMMUNITY HEALTH; COMMUNITY-BASED RESEARCH; CULTURAL FACTORS; HIV/AIDS PREVENTION EDUCATION AND INTERVENTION; KNOWLEDGE TRANSFER AND EXCHANGE	Health Canada reports that the rates of HIV/AIDS among immigrants and refugees from endemic countries are among the highest in Canada, and are increasing rapidly. Yet in Ottawa, as in many communities across Canada, many people from specific cultural and racial communities do not seek treatment or support for HIV/AIDS because local programs are not sensitive to their values, beliefs, and customs.…	PSYCHOSOCIAL/HEALTH BEHAVIOURAL RES.; POPULATION HEALTH	AIDS; PSYCHO-SOCIAL AND BEHAVIOURAL RESEARCH	Population and Public Health	Social/Cultural/Environmental/Population Health	University of Ottawa	Ontario	University of Ottawa	2005-04-01	2006-03-31	grant	0	0	0	0	0	25000	0	0	0	0	0	0	0	0	0	0	25000	2				166	0	0	0	0	0
882	200810CGD	CGD	Doctoral Award - Frederick Banting and Charles Best Canada Graduate Scholarships	AP	OPEN	Amin, Allison			Sellen, Daniel W	Do HIV infected women who receive PMTCT services, in resource poor settings, experience difficulty accessing more comprehensive HIV treatment and care services?	ANTIRETROVIRAL TREATMENT; HEALTH SYSTEMS; HIV/AIDS; INTEGRATION OF PROGRAMS AND SERVICES; LINKING; MATERNAL; NEWBORN AND CHILD HEALTH SERVICES; PREVENTION OF MOTHER-TO-CHILD TRANSMISSION OF HIV; RESOURCE LIMITED SETTINGS; SCALING UP OF SERVICES; SUB-SAHARAN AFRICA	HIV infection rate in Nakuru, Kenya is higher at 8.3% than the national average of 5.1%. HIV incidence rate among pregnant women in Nakuru is 11% and PMTCT service coverage is 26%. In Nakuru, a resource poor setting, HIV care and treatment services have generally been developed as vertical programs with limited integration with PMTCT or existing primary health care services. Universal access to H…	INTERNATIONAL HEALTH; HEALTH SERVICES RESEARCH	HEALTH SERVICES RESEARCH; DETERMINANTS OF HEALTH	Population and Public Health	Social/Cultural/Environmental/Population Health	University of Toronto	Ontario	University of Toronto	2009-09-01	2012-08-30	award	0	0	0	0	0	0	0	0	0	35000	35000	35000	0	0	0	0	105000	2				187	0	0	0	0	0
321	200503CHO	CHO	Canada-HOPE Operating Grant	GP	STRATEGIC	Anand, Sonia S				Importance of Conventional and Emerging Risk Factors for Stroke in South Asians: a Case-Control Study	BUDGETING; CASE CONTROL STUDIES; CLINICAL TRIALS; CRF DESIGN; DATA QUALITY; DRUGS HANDLING; INVESTIGATORS MEETINGS; OBSERVATIONAL STUDIES; REGULATORY ASPECTS; TRAINING	South Asia has one of the highest rates of cardiovascular disease (CVD). While the rates in developed countries are reducing with efficient risk factor management, it is increasing alarmingly in developing countries. Stroke contributes significantly to the burden of CVD in this area. Risk factors, both conventional as well as emerging ones that have been identified for stroke are mainly from deve…			Circulatory and Respiratory Health	Clinical	McMaster University	Ontario	McMaster University	2005-07-01	2009-06-30	grant	0	0	0	0	0	5333	5333	1667	1667	0	0	0	0	0	0	0	14000	2				301	0	0	0	0	0
959	200910INL	INL	India-Canada Collaborative Teams in Childhood Obesity Research - LOI	GP	STRATEGIC	Anand, Sonia S	Gupta, Milan; Teo, Koon K			Understanding the determinants of adiposity among newborns of Indian ancestry in Canada and India.	ADIPOSITY; BIRTH COHORT; EPIGENETICS; GENETICS; MATERNAL-FETAL; NUTRITION	Globally, people of South Asian origin (people from the Indian subcontinent) are one of the highest risk groups for the development of type 2 diabetes. Accumulation of abdominal obesity among South Asians is common, and is associated with the development of increased glucose, abnormal lipids, and increased blood pressure. The predilection of South Asians to develop abdominal obesity may be influe…	POPULATION HEALTH; SOCIETAL & CULTURAL DIMENSIONS OF HEALTH	OBESITY; METABOLISM AND NUTRITION	Human Development, Child and Youth Health	Biomedical	McMaster University	Ontario	McMaster University	2010-02-01	2010-07-31	grant	0	0	0	0	0	0	0	0	0	10000	0	0	0	0	0	0	10000	1				728	0	0	0	0	0
1071	201006INC	INC	Team Grant - India-Canada Collaborative Teams in Childhood Obesity Research	GP	STRATEGIC	Anand, Sonia S		Beyene, Joseph; Dunn, James R; Gupta, Milan; Hynie, Michaela; Irvine, Marilyn J; Mcdonald, Sarah D; Mente, Andrew; Morrison, Katherine Mary; Paré, Guillaume; Persad, Vidia L; Ray, Joel G; Retnakaran, Ravi R; Shah, Baiju R; Teo, Koon K		Understanding the determinants of adiposity among newborns of Indian ancestry in Canada and India.	BIRTH COHORT; CARDIOVASCULAR; CHILDHOOD; CULTURE; ENVIRONMEN; FETAL; GENETIC; MATERNAL; OBESITY; SOUTH ASIAN	Globally, people of South Asian origin (people from the Indian subcontinent) are one of the highest risk groups for the development of type 2 diabetes. Accumulation of abdominal obesity among South Asians is common, and is associated with the development of increased glucose, abnormal lipids, and increased blood pressure. The predilection of South Asians to develop abdominal obesity may be influe…	POPULATION HEALTH; CARDIOVASCULAR	OBESITY; PREGNANCY/BIRTH	Human Development, Child and Youth Health	Clinical	McMaster University	Ontario	McMaster University	2010-05-01	2015-04-30	grant	0	0	0	0	0	0	0	0	0	0	49812	99180	98101	96025	95235	47943	486296	1				724	0	0	0	0	0
1175	201106MCO	MCO	Planning Grants - PA: Community-based Primary Healthcare	GP	STRATEGIC	Andermann, Anne	Nasrullah, Muazzam	Douma, Djibo Maiga; Khan, Jahangir A; Macaulay, Ann C; Santana, Vilma S		Meeting to finalize research protocol for testing a CBPHC intervention to tackle child labour	CHILD LABOUR; COMMUNITY BASED PRIMARY HEALTH CARE; HEALTH AND HEALTH EQUITY; INTEGRATED KNOWELDGE TRANSLATION; INTERNATIONAL RESEARCH COLLABORATION	Child labour affects an estimated 215 million children worldwide. In addition to the numerous physical and psychological consequences, early entry into the labour force results in lower educational attainment and lower income later in life, thus perpetuating the cycle of poverty, social exclusion and poor health when children grow up and start families of their own. Tackling child labour is there…			Human Development, Child and Youth Health	Social/Cultural/Environmental/Population Health	McGill University	Quebec	McGill University	2011-10-01	2012-09-30	grant	0	0	0	0	0	0	0	0	0	0	0	25000	0	0	0	0	25000	2				831	0	0	0	0	0
192	200309GLP	GLP	Global Health Research Pilot Project Grants	GP	STRATEGIC	Anderson, Robert		Chaicumpa, Wanpen; Chang, Cheng-Hsien; Lin, Kuei-Hsiang		A collaborative proposal to produce effective vaccines for respiratory viruses, particularly sudden acute respiratory syndrome (SARS)	RECOMBINANT VIRAL PROTEINS; SARS; VACCINE DEVELOPMENT	The outbreak of SARS on a global scale in the first half of 2003 emphasizes the ever-present threat of infectious virus diseases, which continue to be a major problem causing health distress and economic hardship throughout the world. With the arrival of newly emerging respiratory diseases, such as SARS, the risks to global health have increased enormously. Investigating the complex immune respon…	VIROLOGY; INTERNATIONAL HEALTH	VIRAL; INFECTIOUS AND PARASITIC	Infection and Immunity	Biomedical	Dalhousie University (Nova Scotia)	Nova Scotia	Dalhousie University (Nova Scotia)	2004-03-01	2005-03-31	grant	0	0	0	93644	0	0	0	0	0	0	0	0	0	0	0	0	93644	4				503	0	0	0	115324	0
690	200805KAL	KAL	Operating Grant: Knowledge to Action	GP	OPEN	Andersson, Neil		Mitchell, Steven P; Shea, Beverley J		Decision tool for evidence-based planning of AIDS prevention programs	ABORIGINAL HEALTH; COMMUNITY CUSTOMIZATION; DECISION TOOL; KNOWLEDGE TO ACTION; STI AND HIV/AIDS PREVENTION; SYSTEMATIC REVIEW	Leadership among the Tlicho communities of NWT has chosen to make prevention of STIs and HIV a priority health issue. The Tlicho, however, still need to improve how they use evidence to create and implement programs that will be effective and sustainable. Simply put, there is too much existing information around STIs and HIV/AIDS for local community programmers to digest. We propose to identify, …	SOCIETAL & CULTURAL DIMENSIONS OF HEALTH; POPULATION HEALTH	SOCIETAL & CULTURAL DIMENSIONS OF HEALTH; POPULATION HEALTH	Indigenous Peoples' Health	Social/Cultural/Environmental/Population Health	CIET Canada (Ottawa)	Ontario	CIET Canada (Ottawa)	2008-11-01	2010-10-31	grant	0	0	0	0	0	0	0	0	37500	90000	52500	0	0	0	0	0	180000	2				777	0	0	0	0	0
1272	201211BPF	BPF	Banting Postdoctoral Fellowship Program	AP	OPEN	Anema, Aranka			Brownstein, John S	Assessing the relationship between climate change and food-borne diseases: Leveraging technology and scientific evidence to predict global food-borne disease outbreaks	CLIMATE CHANGE; FOOD SAFETY; FOOD-BORNE DISEASES; GEOSPATIAL MAPPING; INFECTIOUS DISEASES; SURVEILLANCE	No study has systematically examined the impact of climate patterns on global food safety, and specifically on the emergence of food-borne diseases. This topic has been identified as a key research priority by the Public Health Agency of Canada, the US Centres for Disease Control and Prevention and the World Health Organization (WHO). Drawing on United Nations climate data and novel technologies …	INTERNATIONAL HEALTH; ENVIRONMENTAL INFLUENCES ON HEALTH	EPIDEMIOLOGY; INFECTIOUS AND PARASITIC	Population and Public Health	Social/Cultural/Environmental/Population Health	Individuals Outside Canada	Not Specified	Individuals Outside Canada	2013-06-01	2015-11-30	award	0	0	0	0	0	0	0	0	0	0	0	0	0	70000	70000	35000	175000	1				13	0	0	0	0	0
1521	201508PCS	PCS	Planning and Dissemination Grant– Institute Community Support	GP	STRATEGIC	Angel, Jonathan B	Grant, Michael D			HIV Vaccines: Maintaining the Momentum	EDUCATION; HIV; KNOWLEDGE DISSEMINATION; VACCINES	The Public Health Agency of Canada estimates that 70,000 people in Canada were living with HIV at the end of 2011, and there are over 3,000 new infections each year. Globally, more than 35.3 million people - the equivalent of the population of Canada - were living with HIV in 2012, according to the World Health Organization. Ultimately, a safe, effective, affordable and globally accessible HIV va…	VIROLOGY	AIDS	Infection and Immunity	Biomedical	Ottawa Hospital Research Institute	Ontario	University of Ottawa	2015-04-01	2016-03-31	grant	0	0	0	0	0	0	0	0	0	0	0	0	0	0	0	15000	15000	2				1362	0	0	0	0	0
1174	201106MPI	MPI	Planning Grants - Priority Announcement: Infection and Immunity	GP	STRATEGIC	Anis, Aslam H		Cooper, Curtis L; Singer, Joel		CTN-Russian Collaboration Final Planning	HIV/AIDS; KNOWLEDGE EXCHANGE	This project represents the second and final phase of activity planning between the CIHR Canadian HIV Trials Network (CTN) and Russian partners at the Leningrad Regional AIDS Center (LRAC) and Pavlov State Medical University (St. Petersburg). The CTN's international strategy involves establishing partnerships with international researchers and designating global affiliate sites for research, incl…			Infection and Immunity	Clinical	University of British Columbia	British Columbia	University of British Columbia	2011-10-01	2012-09-30	grant	0	0	0	0	0	0	0	0	0	0	0	15820	0	0	0	0	15820	2				1240	0	0	0	0	0
1456	201408PCS	PCS	Planning and Dissemination Grant– Institute Community Support	GP	STRATEGIC	Anis, Aslam H		Singer, Joel		Engaging Bangladeshi Partners in Clinical Trials	CLINICAL TRIAL; COHORT STUDIES; HCV; HIV; OUTCOME AND EVALUATION	A team of three researchers and investigators from CIHR Canadian HIV Trials Network (CTN) will present advanced issues on the conduct and management of clinical trials in the areas of HIV and HCV at a dedicated symposium in the 12th International Congress on AIDS in Asia and the Pacific (ICAAP) in Dhaka, Bangladesh between 20th and 23rd November, 2015. The symposium will also address issues aroun…	POPULATION HEALTH; HEALTH SERVICES RESEARCH	POPULATION HEALTH; EPIDEMIOLOGY	Infection and Immunity	Social/Cultural/Environmental/Population Health	University of British Columbia	British Columbia	University of British Columbia	2015-01-01	2015-12-31	grant	0	0	0	0	0	0	0	0	0	0	0	0	0	0	9945	0	9945	2				1361	0	0	0	0	0
1457	201408PCS	PCS	Planning and Dissemination Grant– Institute Community Support	GP	STRATEGIC	Anis, Aslam H				Engaging Bangladeshi Partners in Cohort Development	CAPACITY BUILDING; COHORT; HIV/HCV; PEOPLE WHO INJECT DRUGS	A team of three people from the CIHR Canadian HIV Trials Network (CTN) will attend a meeting and site visit at the International Centre for Diarrhoeal Disease Research, Bangladesh (ICDDR,B). The purpose of the meeting and site visit is to define the work that the Canadian and Bangladeshi teams will accomplish together. The intent is not to duplicate the work of other groups, but to build capacity…	POPULATION HEALTH; INTERNATIONAL HEALTH	EPIDEMIOLOGY; DRUGS- PHARMACEUTICAL SCIENCE/CHEMISTRY & NON MEDICAL USE OF DRUGS	Infection and Immunity	Social/Cultural/Environmental/Population Health	University of British Columbia	British Columbia	University of British Columbia	2015-01-01	2015-12-31	grant	0	0	0	0	0	0	0	0	0	0	0	0	0	0	9965	0	9965	2				1355	0	0	0	0	0
855	200902CGM	CGM	Master's Award: Frederick Banting and Charles Best Canada Graduate Scholarships	AP	OPEN	Aplin, Laura			Saunders, Duncan	How the availability of antiretroviral treatment impacts HIV knowledge and prevention in rural Uganda	COMMUNITY-BASED TREATMENT; HIV/AIDS; PREVENTION; RESOURCE-POOR SETTINGS; RISK-TAKING BEHAVIORS; STIGMA; TESTING	Not Applicable	INTERNATIONAL HEALTH; HEALTH SERVICES RESEARCH	AIDS; PSYCHOSOCIAL AND HEALTH BEHAVIOURS	Infection and Immunity	Social/Cultural/Environmental/Population Health	University of Alberta	Alberta	University of Alberta	2009-09-01	2010-08-31	award	0	0	0	0	0	0	0	0	0	17500	0	0	0	0	0	0	17500	2				210	0	0	0	0	0
304	200410XAR	XAR	CIHR/CONICET (Argentina) International Scientific Exchange	AP	STRATEGIC	Arany, Edith J				Exchange between Dr. Edith Arany and Dr. Damasia Becu-Villalobos					Other	Biomedical	Individuals Inside Canada	Not Specified	Individuals Inside Canada	2005-09-03	2005-12-02	award	0	0	0	0	0	1592	0	0	0	0	0	0	0	0	0	0	1592	5				1496	0	0	0	0	0
603	200610XAR	XAR	CIHR/CONICET (Argentina) International Scientific Exchange	AP	STRATEGIC	Arany, Edith J				Exchange between Dr. Edith Arany and Dr. Damasia Becu-Villalobos					Other	Not applicable/Specified	Individuals Inside Canada	Not Specified	Individuals Inside Canada	2007-04-01	2008-03-31	award	0	0	0	0	0	0	0	1441	0	0	0	0	0	0	0	0	1441	5				1501	0	0	0	0	0
796	200710XAR	XAR	CIHR/CONICET (Argentina) International Scientific Exchange	AP	STRATEGIC	Arany, Edith J				Exchange between Dr. Edith Arany and Dr. Lux Lantos					Other	Biomedical	Individuals Inside Canada	Not Specified	Individuals Inside Canada	2008-04-01	2009-03-31	award	0	0	0	0	0	0	0	0	2011	0	0	0	0	0	0	0	2011	5				1507	0	0	0	0	0
460	200603IG1	IG1	Operating Grant - PA: Institute of Genetics (Bridge Funding)	GP	STRATEGIC	Archibald, John M				The causes and consequences of genome reduction in eukaryotes	BIOINFORMATICS; DNA SEQUENCING; GENOME REDUCTION; GENOMICS; MOLECULAR BIOLOGY; PROTEIN STRUCTURE	Genome size in eukaryotic (nucleus-containing) microorganisms varies more than 200,000 fold. At the lower end of this spectrum are the reduced genomes of microorganisms that have become symbionts or intracellular pathogens, such as apicomplexans (e.g., Plasmodium, the causative agent of malaria) and microsporidian parasites (e.g., Encephalitozoon, an opportunistic pathogen of AIDS patients). The …	GENOMICS, PROTEOMICS, AND BIOINFORMATICS; GENETICS	NONE OF THE ABOVE	Genetics	Biomedical	Dalhousie University (Nova Scotia)	Nova Scotia	Dalhousie University (Nova Scotia)	2006-10-01	2007-09-30	grant	0	0	0	0	0	0	100000	0	0	0	0	0	0	0	0	0	100000	5				699	0	0	0	0	0
584	200704MOP	ROP	CIHR/Regional Partnership Program/Operating Grants	GP	STRATEGIC	Archibald, John M				The causes and consequences of genome reduction in eukaryotes	BIOINFORMATICS; DNA SEQUENCING; GENOME REDUCTION; GENOMICS; MOLECULAR BIOLOGY; PROTEIN STRUCTURE	Genome size in eukaryotic (nucleus-containing) microorganisms varies more than 200,000 fold. At the lower end of this spectrum are the reduced genomes of microorganisms that have become symbionts or intracellular pathogens, such as apicomplexans (e.g., Plasmodium, the causative agent of malaria) and microsporidian parasites (e.g., Encephalitozoon, an opportunistic pathogen of AIDS patients). The …	GENOMICS, PROTEOMICS, AND BIOINFORMATICS; GENETICS	NONE OF THE ABOVE	Genetics	Biomedical	Dalhousie University (Nova Scotia)	Nova Scotia	Dalhousie University (Nova Scotia)	2007-07-01	2010-03-31	grant	0	0	0	0	0	0	0	0	51078	51078	0	0	0	0	0	0	102156	5				1415	0	0	0	0	0
584	200704MOP	ROP	CIHR/Regional Partnership Program/Operating Grants	GP	STRATEGIC	Archibald, John M				The causes and consequences of genome reduction in eukaryotes	BIOINFORMATICS; DNA SEQUENCING; GENOME REDUCTION; GENOMICS; MOLECULAR BIOLOGY; PROTEIN STRUCTURE	Genome size in eukaryotic (nucleus-containing) microorganisms varies more than 200,000 fold. At the lower end of this spectrum are the reduced genomes of microorganisms that have become symbionts or intracellular pathogens, such as apicomplexans (e.g., Plasmodium, the causative agent of malaria) and microsporidian parasites (e.g., Encephalitozoon, an opportunistic pathogen of AIDS patients). The …	GENOMICS, PROTEOMICS, AND BIOINFORMATICS; GENETICS	NONE OF THE ABOVE	Genetics	Biomedical	Dalhousie University (Nova Scotia)	Nova Scotia	Dalhousie University (Nova Scotia)	2007-07-01	2010-03-31	grant	0	0	0	0	0	0	0	100000	0	0	0	0	0	0	0	0	100000	5				1414	0	0	0	0	0
590	200709MSH	MSH	CIHR New Investigator	AP	OPEN	Archibald, John M				The causes and consequences of genome reduction in eukaryotes	BIOINFORMATICS; DNA SEQUENCING; GENOME REDUCTION; GENOMICS; MOLECULAR BIOLOGY; PROTEIN STRUCTURE	Genome size in eukaryotic (nucleus-containing) microorganisms varies more than 200,000 fold. At the lower end of this spectrum are the reduced genomes of microorganisms that have become symbionts or intracellular pathogens, such as apicomplexans (e.g., Plasmodium, the causative agent of malaria) and microsporidian parasites (e.g., Encephalitozoon, an opportunistic pathogen of AIDS patients). The …	GENOMICS, PROTEOMICS, AND BIOINFORMATICS; GENETICS	NONE OF THE ABOVE	Genetics	Biomedical	Dalhousie University (Nova Scotia)	Nova Scotia	Dalhousie University (Nova Scotia)	2008-07-01	2013-06-30	award	0	0	0	0	0	0	0	0	45000	60000	60000	60000	60000	15000	0	0	300000	5				1267	0	0	0	0	0
1099	201103MOP	MOP	Operating Grant	GP	OPEN	Archibald, John M				Endosymbiosis, parasitism, and genome evolution	ENDOSYMBIOSIS; GENOME REDUCTION; GENOME SEQUENCING; MOLECULAR BIOLOGY; PARASITISM; TRANSCRIPTOMICS	Microorganisms thrive in virtually every habitat imaginable. Understanding how they adapt to changing environments is a fundamental problem in biomedical research. The genetic makeup of endosymbionts -- cells that live inside other cells -- often differs significantly from free-living organisms, and while endosymbiosis can be an important first step in the evolution of an intracellular parasite, …	GENOMICS, PROTEOMICS, AND BIOINFORMATICS; GENETICS	PARASITIC	Genetics	Biomedical	Dalhousie University (Nova Scotia)	Nova Scotia	Dalhousie University (Nova Scotia)	2011-10-01	2016-09-30	grant	0	0	0	0	0	0	0	0	0	0	0	56905	117182	130017	124470	108968	591780	5				1092	0	0	0	0	0
240	200403CGM	CGM	Master's Award: Frederick Banting and Charles Best Canada Graduate Scholarships	AP	OPEN	Arora, Paul			Jha, Prabhat	Measuring HIV-1 incidence and correlates of new infection in a high-risk Indian population using the detuned assay.	ASSAY; DETUNED; EIA; ELISA; EPIDEMIOLOGY; HIV; INCIDENCE; POPULATION; RISK; SURVEILLANCE	*** Not required for CGSMA 2004 *** *** Not required for CGSMA 2004 ***	POPULATION HEALTH; VIROLOGY	EPIDEMIOLOGY; AIDS	Infection and Immunity	Biomedical	St. Michael's Hospital (Toronto)	Ontario	University of Toronto	2004-09-01	2005-08-31	award	0	0	0	0	10208	7292	0	0	0	0	0	0	0	0	0	0	17500	4				205	0	0	0	0	12343.2
691	200710CGD	CGD	Doctoral Award - Frederick Banting and Charles Best Canada Graduate Scholarships	AP	OPEN	Arora, Paul			Jha, Prabhat	Enhancing HIV-1 surveillance with statistical and mathematical modeling of pathogenesis and spread.	EPIDEMIOLOGY; GENDER; GEOGRAPHIC INFORMATION SYSTEMS; HIV/AIDS; LABORATORY TESTING METHODOLOGY; MATHEMATICAL MODELING; POPULATION HEALTH; PUBLIC HEALTH SYSTEMS; SEXUALLY TRANSMITTED INFECTIONS; SURVEILLANCE	HIV surveillance is an important part of understanding the HIV epidemic in any country and identifying which strategies may work best to prevent new infections. A great deal of money has been invested globally in the routine collection of HIV statistics and other health-related data but the appropriate use of data from such systems are not agreed upon. My proposed project has two parts. First, I …	POPULATION HEALTH; HEALTH RESEARCH	EPIDEMIOLOGY; AIDS	Infection and Immunity	Health systems/services	University of Toronto	Ontario	University of Toronto	2008-09-01	2011-08-31	award	0	0	0	0	0	0	0	0	22500	35000	35000	12500	0	0	0	0	105000	2				183	0	0	0	0	0
152	200301PTS	PTS	Post-traumatic Stress Disorder	GP	STRATEGIC	Asmundson, Gordon J		Cox, Brian J; Jang, Kerry L; Katz, Joel D; Stein, Murray B; Taylor, Steven		Understanding Risk Factors, Co-morbidity, and Global Health Issues in PTSD: Laying the Foundation for Early Identification in At-Risk Populations and Improving Preventive and Treatment Strategies for all Canadians	COMORBIDITY; EPIDEMIOLOGY; HEALTH CARE UTILIZATION; POST-TRAUMATIC STRESS DISORDER; PREVENTION; TREATMENT	Posttraumatic stress disorder (PTSD) develops in approximately 10% of the general population after exposure to an event that is perceived as being threatening to ones well-being. The condition is often chronic and associated with many physical symptoms, health problems, poor functioning, and high use of healthcare resources. The purpose of this research is to (a) identify risk factors for develop…	MENTAL HEALTH; PSYCHOSOCIAL/HEALTH BEHAVIOURAL RES.	MENTAL AND BEHAVIOURAL DISEASES; PSYCHOSOCIAL AND HEALTH BEHAVIOURS	Neurosciences, Mental Health and Addiction	Social/Cultural/Environmental/Population Health	University of Regina (Saskatchewan)	Saskatchewan	University of Regina (Saskatchewan)	2003-04-01	2008-03-31	grant	0	0	0	243153	230300	240000	74156	405844	0	0	0	0	0	0	0	0	1193453	5				1405	0	0	0	299447	278472
1321	201210GSD	GSD	Doctoral Award - Frederick Banting and Charles Best Canada Graduate Scholarships	AP	OPEN	Atchessi, Nicole			Ridde, Valéry; Zunzunegui, Maria-Victoria	Les inégalités sociales d'accès aux soins de santé des indigents au Burkina Faso et les effets de l'exemption du paiement des soins.	ACCÈS AUX SOINS DE SANTÉ; INÉGALITÉS SOCIALES DE SANTÉ; SANTÉ DES FEMMES ET DES HOMMES; SANTÉ DES POPULATIONS; SANTÉ MONDIALE; SYSTÈME DE SANTÉ; UTILISATION DES SERVICES DE SANTÉ; ÉTUDE LONGITUDINALE; ÉVALUATION	En Afrique, il existe des inégalités d'accès aux soins de santé. Les indigents, incapables de payer les soins sont les plus affectés par la barrière financière à l'accès aux soins. Des études ont montré que la gratuité des soins favorise l'utilisation des services de santé. Mais ces études ne se sont pas intéressées aux indigents. Premièrement, les méthodes disponibles pour identifier les indigen…	POPULATION HEALTH; INTERNATIONAL HEALTH	POPULATION HEALTH; HEALTH EQUITY	Population and Public Health	Health systems/services	Centre hospitalier de l'Université de Montréal (CHUM)	Quebec	Université de Montréal	2013-05-01	2016-10-31	award	0	0	0	0	0	0	0	0	0	0	0	0	0	35000	70000	0	120000	2				562	0	0	0	0	0
837	200903CCI	CCI	China-Canada Joint Health Research Initiative	GP	STRATEGIC	Av-Gay, Yossef		Zhang, Lixin		High-throughput screening and identification of anti-TB compounds from a unique natural product library	HTS; NATURAL PRODUCTS; TUBERCULOSIS	Among infectious diseases, tuberculosis (TB) is the major leading cause of death in the world, killing 3,000,000 people annually. Due to the rapid development of extreme drug resistance TB there is an urgent need to find new anti mycobacterial agents. The proposed collaborative research seeks to take advantage of the large collection actinomycetes and fungal strains from un- or under- explored ec…	BACTERIOLOGY; DRUG RESEARCH	INFECTIOUS AND PARASITIC	Infection and Immunity	Biomedical	University of British Columbia	British Columbia	University of British Columbia	2010-01-01	2012-12-31	grant	0	0	0	0	0	0	0	0	0	12500	50000	87500	0	0	0	0	150000	4				71	0	0	0	0	0
813	200903MOP	MOP	Operating Grant	GP	OPEN	Awadalla, Philip		Casals, Ferran; Zilversmit, Martine		The global genomics of human malaria parasites: deep resequencing to identify genetic control points of transmission, drug resistance and immune evasion in Plasmodium falciparum	DRUG RESISTANCE; GENETIC RECOMBINATION; GENOMICS; INFECTIOUS DISEASE; MALARIA; TRANSCRIPTOME	Human malaria is one of the most serious global public health problems, causing over 500 million infections and 1.12 millions deaths per year. Almost all of the deaths are caused by the parasite Plasmodium falciparum. Controlling malaria has proven to be unusually challenging as the parasites quickly adapt to human interventions by becoming resistant to drugs and remaining refractory to vaccines.…	GENOMICS, PROTEOMICS, AND BIOINFORMATICS; INTERNATIONAL HEALTH	INFECTIOUS AND PARASITIC	Genetics	Biomedical	Hôpital Sainte-Justine (Montréal)	Quebec	Université de Montréal	2009-10-01	2013-09-30	grant	0	0	0	0	0	0	0	0	0	78904	153721	131819	75416	20690	0	0	460550	4				1118	0	0	0	0	0
349	200507BMG	BMG	Grand Challenge in Global Health	GP	STRATEGIC	Babiuk, Lorne A				Linking Innate and Specific Immunity to Develop Single Dose Vaccine for Neonates					Human Development, Child and Youth Health	Biomedical	University of Saskatchewan	Saskatchewan	University of Saskatchewan	2005-07-01	2010-06-30	grant	0	0	0	0	0	196190	296166	311511	281184	260190	64176	0	0	0	0	0	1409417	5			*	9	0	0	0	0	0
1411	201402TEI	TEI	Team Grant: Boys' and Men's Health - LOI	GP	STRATEGIC	Bailey, Janice L	Kimmins, Sarah; Trasler, Jacquetta M			Father's lasting influence: Molecular foundations of transgenerational transmission of the paternal environment	CHILD HEALTH; DDT; DNA METHYLATION; ENDOCRINE DISRUPTORS; FOLATE; HISTONE; INUIT; ORGANOCHLORINE; PATERNAL HEALTH; SPERM	We know that maternal exposures can affect child health, but recent disturbing findings suggest that the effects of environmental exposures can be transmitted by fathers, causing adverse birth outcomes and chronic disease in their children, grandchildren and great-grandchildren. A possible mechanism for paternal transmission of environmental information is via his sperm epigenome. The epigenome i…	ENVIRONMENTAL INFLUENCES ON HEALTH; REPRODUCTION/PREGNANCY	ENVIRONMENTAL INFLUENCES ON HEALTH; DETERMINANTS OF HEALTH	Gender and Health	Biomedical	Université Laval	Quebec	Université Laval	2014-03-01	2015-02-28	grant	0	0	0	0	0	0	0	0	0	0	0	0	0	10000	0	0	10000	2				1459	0	0	0	0	0
666	200803CCI	CCI	China-Canada Joint Health Research Initiative	GP	STRATEGIC	Baker, Curtis L	Zhou, Yifeng			Neural basis of perceptual boundary segmentation in primate visual cortex	NEUROPHYSIOLOGY; PERCEPTION; PSYCHOPHYSICS; TEXTURE; VISUAL CORTEX	This research is aimed at understanding how the brain enables our visual ability to see boundaries between objects in cluttered images like those in everyday scenes. Such perceptual "segmentation" of separate objects is crucial to our everyday life, allowing us to identify these objects, reach for them, or navigate around them. This research is an important component of the effort to achieve a fu…	VISION; NERVOUS SYSTEM	DISEASES AFFECTING SPEECH/VISION/HEARING; AGING	Neurosciences, Mental Health and Addiction	Biomedical	McGill University	Quebec	McGill University	2009-01-01	2011-12-31	grant	0	0	0	0	0	0	0	0	12495	49980	49980	37485	0	0	0	0	149940	4				66	0	0	0	0	0
417	200603CCI	CCI	China-Canada Joint Health Research Initiative	GP	STRATEGIC	Baldridge, William H	He, Shigang			Functional differences of two types of horizontal cells in visual information processing in the mammalian retina	CALCIUM-IMAGING; GANGLION CELLS; HORIZONTAL CELLS; INTRACELLULAR INJECTION; PATCH-CLAMP RECORDING; RETINA		VISION; NERVOUS SYSTEM	DISEASES AFFECTING SPEECH/VISION/HEARING; NONE OF THE ABOVE	Neurosciences, Mental Health and Addiction	Biomedical	Dalhousie University (Nova Scotia)	Nova Scotia	Dalhousie University (Nova Scotia)	2006-11-01	2009-10-31	grant	0	0	0	0	0	0	12500	30000	30000	17500	0	0	0	0	0	0	90000	5				43	0	0	0	0	0
753	200809VVG	VVG	HIV/AIDS Vaccine Discovery Research	GP	STRATEGIC	Ball, Terry B				Travel support to attend the AIDS Vaccine 2008 Parternship Development Forum in Cape Town, South Africa	AFRICA; AIDS; HIV	Not applicable.			Infection and Immunity	Health systems/services	University of Manitoba	Manitoba	University of Manitoba	2008-10-01	2008-12-31	grant	0	0	0	0	0	0	0	0	9500	0	0	0	0	0	0	0	9500	2				1482	0	0	0	0	0
1302	201209OCB	OCB	Operating Grant - PA: Bridge Funding -CHVI Vaccine Discovery and Social Research	GP	STRATEGIC	Ball, Terry B		Su, Ruey-Chyi		Defining the mechanisms of IRF1 in mediating innate resistance to mucosal HIV acquisition in HIV exposed seronegative (HESN) women.	AFRICA; GENETICS; HESN; HIV; INNATE; IRF1; MICROBICIDE; MUCOSAL; PREVENTION; RESISTANCE	The ultimate solution to the HIV/AIDS pandemic, still, one of the greatest health issues facing humankind, is the development of an effective vaccine or microbicide. Almost all vaccines were derived out of an understanding, no matter how primitive, of what results in protective immunity. We seek to understand the mechanisms of natural protection against HIV in women who are highly exposed to HIV …	VIROLOGY; IMMUNOLOGY-TRANSPLANTATION	AIDS; VIRAL	Infection and Immunity	Biomedical	University of Manitoba	Manitoba	University of Manitoba	2013-03-01	2014-02-28	grant	0	0	0	0	0	0	0	0	0	0	0	0	100000	0	0	0	100000	4				1305	0	0	0	0	0
1310	201303MOP	MOP	Operating Grant	GP	OPEN	Ball, Terry B		Su, Ruey-Chyi		Defining the mechanisms of IRF1 in mediating innate resistance to mucosal HIV acquisition in HIV exposed seronegative (HESN) women.	AFRICA; GENETICS; HESN; HIV; INNATE; IRF1; MICROBICIDE; MUCOSAL; PREVENTION; RESISTANCE	The ultimate solution to the HIV/AIDS pandemic, still, one of the greatest health issues facing humankind, is the development of an effective vaccine or microbicide. Almost all vaccines were derived out of an understanding, no matter how primitive, of what results in protective immunity. We seek to understand the mechanisms of natural protection against HIV in women who are highly exposed to HIV …	VIROLOGY; IMMUNOLOGY-TRANSPLANTATION	AIDS; VIRAL	Infection and Immunity	Biomedical	University of Manitoba	Manitoba	University of Manitoba	2013-10-01	2018-09-30	grant	0	0	0	0	0	0	0	0	0	0	0	0	0	52265	116799	130672	606266	4				1110	0	0	0	0	0
1371	201309OCB	OCB	Operating Grant - PA: Bridge Funding -CHVI Vaccine Discovery and Social Research	GP	STRATEGIC	Ball, Terry B		Kiazyk, Sandra A		Defining variation in Tuberculosis and HIV specific cellular immune responses during latent and active TB infection	HIV; HIV VACCINE; REACTIVATION; T CELL IMMUNITY; TB DIAGNOSTICS; TUBERCULOSIS	Every year, millions of people die from Mycobacterium tuberculosis infection, the causative agent of Tuberculosis (TB), which is a treatable infectious disease. It is estimated that one-third of the worlds population is infected with TB, including one third of the 34 million people infected with HIV. The majority of individuals control TB infection in a hidden or latent state, however in 5-10% of…	VIROLOGY; INTERNATIONAL HEALTH	INFECTIOUS AND PARASITIC; AIDS	Infection and Immunity	Biomedical	University of Manitoba	Manitoba	University of Manitoba	2014-03-01	2015-02-28	grant	0	0	0	0	0	0	0	0	0	0	0	0	0	100000	0	0	100000	2				1306	0	0	0	0	0
418	200603CCI	CCI	China-Canada Joint Health Research Initiative	GP	STRATEGIC	Baltz, Jay M	Liu, Lin			Cell volume control and cell death in oocytes and preimplantation embryos	APOPTOSIS; CELL VOLUME; EMBRYOS; INFERTILITY; POPULATION CONTROL; TRANSPORT		REPRODUCTION/PREGNANCY; CELL BIOLOGY	INFERTILITY FEMALE	Human Development, Child and Youth Health	Biomedical	Ottawa Hospital Research Institute	Ontario	University of Ottawa	2006-11-01	2009-10-31	grant	0	0	0	0	0	0	10795	29417	27419	15112	0	0	0	0	0	0	82743	5				44	0	0	0	0	0
1169	201106DGE	DGE	Dissemination Events - PA: Gender, Sex and Health Research	GP	STRATEGIC	Banister, Elizabeth	Boissonneault, Guylain; Garber, Gary E; Leung, Peter C; Stewart, Donna E; Tremblay, Yves			Sex & Gender in Reproductive Health: Symposium for Chinese Society for Reproductive Medicine AGM	AND HEALTH; EDUCATION; GENDER; GLOBAL PARTNERSHIP; REPRODUCTIVE HEALTH; SEX	This application proposes a symposium on "Integrating Sex & Gender into Reproductive Health at the annual meeting of the Chinese Society of Reproductive Medicine (CSRM) to be held in Beijing, China, February, 25-27, 2012. This initiative follows up on the international partnership MOU that was signed in 2009 between the CIHR Institute of Gender & Health(IGH) and the CSRM and subsequent attendance…			Gender and Health	Health systems/services	University of Victoria (British Columbia)	British Columbia	University of Victoria (British Columbia)	2011-10-01	2012-09-30	grant	0	0	0	0	0	0	0	0	0	0	0	14400	0	0	0	0	14400	2				389	0	0	0	0	0
1410	201310GSD	GSD	Doctoral Award - Frederick Banting and Charles Best Canada Graduate Scholarships	AP	OPEN	Barn, Prabjit			Allen, Ryan	A randomized air filter intervention study of air pollution and fetal growth in a highly polluted community	AIR POLLUTION; ENVIRONMENTAL HEALTH; EPIDEMIOLOGY; EXPOSURE ASSESSMENT; INTERVENTION; REPRODUCTIVE HEALTH	Evidence suggests that air pollution exposures during pregnancy, even at the relatively low levels found in Canada, may have adverse effects on fetal growth and increase the risk of several diseases throughout the life course. However, limitations in previous studies make it difficult to draw clear conclusions about the effects of air pollution on the developing fetus. Much of the previous resear…	ENVIRONMENTAL INFLUENCES ON HEALTH; POPULATION HEALTH	ENVIRONMENTAL INFLUENCES ON HEALTH; POPULATION HEALTH	Population and Public Health	Social/Cultural/Environmental/Population Health	Simon Fraser University (Burnaby, B.C.)	British Columbia	Simon Fraser University (Burnaby, B.C.)	2014-05-01	2017-04-30	award	0	0	0	0	0	0	0	0	0	0	0	0	0	0	35000	35000	105000	2				564	0	0	0	0	0
623	200610XBR	XBR	CIHR/CNPq (Brazil) International Scientific Exchanges	AP	STRATEGIC	Barr, Cathy L				Exchange between Dr. Cathy Barr and Dr. Marco Ramano-Silva					Other	Not applicable/Specified	Individuals Inside Canada	Not Specified	Individuals Inside Canada	2007-04-01	2008-03-31	award	0	0	0	0	0	0	0	2516	0	0	0	0	0	0	0	0	2516	5				1525	0	0	0	0	0
803	200710XBR	XBR	CIHR/CNPq (Brazil) International Scientific Exchanges	AP	STRATEGIC	Barr, Cathy L				Exchange between Dr. Cathy Barr and Dr. Marco Romano Silva					Other	Not applicable/Specified	Individuals Inside Canada	Not Specified	Individuals Inside Canada	2008-04-01	2009-03-31	award	0	0	0	0	0	0	0	0	1585	0	0	0	0	0	0	0	1585	5				1536	0	0	0	0	0
277	200408CIH	CIH	Internat'l Collab. Indigenous Health Research Partnership Grant on Resilience	GP	STRATEGIC	Bartlett, Judith G		Crengle, Suzanne M; Elston, Jacinta K		Indigenous health networks and resiliency					Indigenous Peoples' Health	Health systems/services	University of Manitoba	Manitoba	University of Manitoba	2004-11-01	2005-03-31	grant	0	0	0	0	15000	0	0	0	0	0	0	0	0	0	0	0	15000	2				309	0	0	0	0	18137.5
123	200210GLH	GLH	Global Health Research Program Development and Planning Grants	GP	STRATEGIC	Bassett, Kenneth L	Spiegel, Jerry M	Angeles, Leonora C; Courtright, Paul; Gilbert, Suzanne; Nirmalan, Praveen K; Woollard, Robert F		Women and children last: Building an international team and developing methods to study inequity in eye care	ANTHROPOLOGY: INTERVIEWS; BUILDING RESEARCH CAPACITY TANZANIA; GENDER AND AGE SPECIFIC PREVALENCE RATES; GLOBAL BLINDNESS; HEALTH INEQUITIES; INDIA; INTERVENTIONS THAT IMPROVE EQUITY OF ACCESS TO EYE SERVICES; NEPAL; OPHTHALMIC EPIDEMIOLOGY: OBSERVATIONAL COHORT STUDIES; PARTICIPANT/OBSERVATION; TRACHOMA INFECTION		POPULATION HEALTH; HEALTH SERVICES RESEARCH	EPIDEMIOLOGY; DETERMINANTS OF HEALTH	Population and Public Health	Social/Cultural/Environmental/Population Health	University of British Columbia	British Columbia	University of British Columbia	2003-03-01	2004-02-29	grant	0	0	50000	0	0	0	0	0	0	0	0	0	0	0	0	0	50000	2				498	0	0	63300	0	0
363	200509NIG	NIG	New National and International Perspectives on Gender and Health - Pilot Project	GP	STRATEGIC	Bassett, Kenneth L	Kazanjian, Arminée	Courtright, Paul; Ezz Elarab, Gamal M; Geneau, Robert; Nirmalan, Praveen K		Gender and blindness: Testing gender-specific community interventions in upper Egypt	BLINDNESS TREATMENT &; COMMUNITY EYE CARE NEEDS; GENDER INEQUITIES; INTERNATIONAL COLLABORATIVE NETWORKS; INTERVENTION USING COMMUNITY NETWORKS; TRAINING & EDUCATIONAL PROGRAMS; VISION SCREENING; WOMEN'S HEALTH DURING PREGNANCY AND CHILD-REARING	Egypt has sufficient clinical capacity to restore vision to most of its approximately 800,000 blind people, two-thirds of who are women and almost all of who live in poverty. Despite this technical capacity, rural populations rarely use these urban and suburban services, even if the services are free. We study the cost - effectiveness of a community strategy to reduce blindness, particularly amon…	SOCIETAL & CULTURAL DIMENSIONS OF HEALTH; HEALTH SERVICES RESEARCH	CATARACTS; HEALTH POLICY	Gender and Health	Social/Cultural/Environmental/Population Health	University of British Columbia	British Columbia	University of British Columbia	2006-02-01	2007-01-31	grant	0	0	0	0	0	67000	0	0	0	0	0	0	0	0	0	0	67000	2				1297	0	0	0	0	0
363	200509NIG	NIG	New National and International Perspectives on Gender and Health - Pilot Project	GP	STRATEGIC	Bassett, Kenneth L	Kazanjian, Arminée	Courtright, Paul; Ezz Elarab, Gamal M; Geneau, Robert; Nirmalan, Praveen K		Gender and blindness: Testing gender-specific community interventions in upper Egypt	BLINDNESS TREATMENT &; COMMUNITY EYE CARE NEEDS; GENDER INEQUITIES; INTERNATIONAL COLLABORATIVE NETWORKS; INTERVENTION USING COMMUNITY NETWORKS; TRAINING & EDUCATIONAL PROGRAMS; VISION SCREENING; WOMEN'S HEALTH DURING PREGNANCY AND CHILD-REARING	Egypt has sufficient clinical capacity to restore vision to most of its approximately 800,000 blind people, two-thirds of who are women and almost all of who live in poverty. Despite this technical capacity, rural populations rarely use these urban and suburban services, even if the services are free. We study the cost - effectiveness of a community strategy to reduce blindness, particularly amon…	SOCIETAL & CULTURAL DIMENSIONS OF HEALTH; HEALTH SERVICES RESEARCH	CATARACTS; HEALTH POLICY	Gender and Health	Social/Cultural/Environmental/Population Health	University of British Columbia	British Columbia	University of British Columbia	2006-02-01	2007-01-31	grant	0	0	0	0	0	8000	0	0	0	0	0	0	0	0	0	0	8000	2				1299	0	0	0	0	0
510	200701GGH	GGH	Seed Grant: Gender, Globalization and Health	GP	STRATEGIC	Bassett, Kenneth L	Courtright, Paul	Amaratunga, Carol A; Geneau, Robert; Nykiforuk, Candace		Gender and blindness in northern Tanzania: Testing community-based interventions in a globalizing community and economy	AVOIDABLE BLINDNESS; CATARACT AND TRICHIASIS; COMMUNITY INTERVENTIONS; GENDER-SENSITIVE INTERVENTIONS; PROSPECTIVE CONTROL STUDY	Blindness is an almost completely preventable global health problem, with two out of three blind people, women. The excess burden of blindness among women is largely due to social inequity versus men. In Northern Tanzania, globalization has significantly eroded what little income families have. For example, coffee farming is no longer viable. At the same time, economic opportunities in urban cent…			Gender and Health	Health systems/services	University of British Columbia	British Columbia	University of British Columbia	2007-07-01	2009-06-30	grant	0	0	0	0	0	0	0	26619	32564	8258	0	0	0	0	0	0	67441	2				472	0	0	0	0	0
944	200910MHG	MHG	Meetings, Planning and Dissemination Grant: Gender, Sex and Health	GP	STRATEGIC	Bassett, Kenneth L		Courtright, Paul		Gender and blindness in Africa: sharing strategies & building partnerships to reduce gender inequity	DIMINISHING BLINDNESS; GENDER INEQUITY; HEALTH SYSTEMS CAPACITY; INTERNATIONAL RESEARCH COLLABORATION; KNOWLEDGE DISSEMINATION	Two out of every three blind people in the world are women, primarily due to unequal access to available eye care services Since 2003, the proposal applicants have worked to raise global awareness of gender inequity in eye care both through publications and presentations as well as by forming partnerships with teams in sub-Saharan Africa, Egypt, India, Nepal, and Tibet (China). The southern partn…			Gender and Health	Social/Cultural/Environmental/Population Health	University of British Columbia	British Columbia	University of British Columbia	2010-01-01	2010-12-31	grant	0	0	0	0	0	0	0	0	0	22500	0	0	0	0	0	0	22500	2				965	0	0	0	0	0
1051	201001CLC	CLC	Operating Grant: International Res Initiative on Adapt to Climate Change..LOI	GP	STRATEGIC	Batal, Malek				Food and climate change adaptability in Canada, Ecuador and Yemen	CONSUMER-SUPPORTED AGRICULTURE; FARM RESILIENCE; FOOD SECURITY; FOOD SOVEREIGNTY; LOCAL FOOD	Agriculture is estimated to account for at least 30% of all greenhouse gases (GHG), yet food production can actually be a means of carbon sequestering when using sustainable, resourceconserving agricultural practices. Understanding ways in which food production uses, produces, stores and releases GHG is important for understanding the role of food in global climate change and its impact on the fo…			Health Services and Policy Research	Health systems/services	University of Ottawa	Ontario	University of Ottawa	2010-03-01	2011-02-28	grant	0	0	0	0	0	0	0	0	0	26410	3450	0	0	0	0	0	29860	1	2			319	0	0	0	0	0
1425	201403OCN	OCN	Operating Grant - PA: ICRH - New investigators (Bridge Funding)	GP	STRATEGIC	Baumgartner, Jill C		Chevrier, Jonathan; Goldberg, Mark S		Impacts of exposure to household air pollution and pesticides on inflammation, telomere length, and cardiovascular risk in women	AIR POLLUTION; BIOLOGICAL MECHANISMS; CARDIOVASCULAR; DEVELOPING COUNTRIES; INFLAMMATION; INTERDISCIPLINARY; INTERVENTION; OXIDATIVE STRESS; PESTICIDES; TELOMERE LENGTH	Exposure to household air pollution affects almost half of the world's population, most of whom reside in rural areas where pesticides are heavily used. Limited evidence from animal and human studies suggests that exposure to household air pollution and organophosphates (OPs), one of the most common classes of pesticides worldwide, may affect cardiovascular risk. The current project builds on an …	ENVIRONMENTAL INFLUENCES ON HEALTH; CARDIOVASCULAR	ENVIRONMENTAL INFLUENCES ON HEALTH; EPIDEMIOLOGY	Population and Public Health	Social/Cultural/Environmental/Population Health	McGill University	Quebec	McGill University	2014-10-01	2015-09-30	grant	0	0	0	0	0	0	0	0	0	0	0	0	0	0	100000	0	100000	2				1309	0	0	0	0	0
1477	201412MSH	MSH	CIHR New Investigator	AP	OPEN	Baumgartner, Jill C				The impact of environmental pollution on cardiovascular disease development and global health transitions	AIR POLLUTION; BIOLOGICAL MARKERS; CARDIOVASCULAR; CLIMATE; ENVIRONMENTAL CHEMISTRY; ENVIRONMENTAL HEALTH; EXPOSURE ASSESSMENT; GLOBAL HEALTH; HOUSEHOLD ENERGY; INTERVENTIONS	Cardiovascular diseases are the leading causes of death in both high-income and lower-income regions of the world. There is an urgent need to find effective solutions that can prevent the development of cardiovascular and other chronic diseases. Almost half of the word's population cooks or heats their homes with traditional wood or coal stoves that produce air pollution levels that are 40-50 tim…	ENVIRONMENTAL INFLUENCES ON HEALTH; POPULATION HEALTH	EPIDEMIOLOGY; POPULATION HEALTH	Population and Public Health	Social/Cultural/Environmental/Population Health	McGill University	Quebec	McGill University	2015-07-01	2020-06-30	award	0	0	0	0	0	0	0	0	0	0	0	0	0	0	0	45000	300000	1				1277	0	0	0	0	0
1300	201211CGV	CGV	Doctoral: Vanier Canada Graduate Scholarships	AP	OPEN	Beall, Reed			Attaran, Amir	Pharmaceutical Innovation, Drug Access, and International Trade Policy in an Era of Global Population Aging	AGING; COMPARATIVE CASE STUDY; COMPULSORY LICENSE; GLOBAL DRUG ACCESS AND TRADE; GLOBAL GOVERNANCE; INDIA; INTELLECTUAL PROPERTY; PHARMACEUTICAL FIRMS; POLITICAL ECONOMY; THAILAND	The developing world is aging rapidly, creating unprecedented demand for age-associated disease medicines (e.g., cancer, cardiovascular disease)--perhaps the most expensive and often patented category of pharmaceuticals. World Trade Organization member states in the developing world find themselves facing decisions that pit their national trade interests against their public health interests. Mul…	POPULATION HEALTH; SOCIETAL & CULTURAL DIMENSIONS OF HEALTH	EPIDEMIOLOGY; AGING	Population and Public Health	Social/Cultural/Environmental/Population Health	University of Ottawa	Ontario	University of Ottawa	2014-01-01	2016-12-31	award	0	0	0	0	0	0	0	0	0	0	0	0	0	50000	50000	50000	150000	1				258	0	0	0	0	0
1097	201103MOP	MOP	Operating Grant	GP	OPEN	Bearne, Stephen L				Developing Inhibitors of Bacterial and Trypanosomal CTP Synthases	ATOMIC FORCE MICROSCOPY; COVALENT MODIFICATION; ENZYME ASSAYS; ENZYME INHIBITION; NMR SPECTROSCOPY; STRUCTURE-ACTIVITY STUDIES; T. BRUCEI & E. COLI CTP SYNTHASES	Trypanosomal infections present major health problems for humans and livestock in sub-Saharan Africa. In 2008, African trypanosomiasis (or sleeping sickness) killed ~48,000 people. In addition, the disease in domestic animals, particularly cattle, poses a serious impediment to the economic development of affected rural areas. Another trypanosomal infection, known as American trypanosomiasis or Ch…	BIOCHEMISTRY; MOLECULAR BIOLOGY	INFECTIOUS AND PARASITIC; VIRAL	Infection and Immunity	Biomedical	Dalhousie University (Nova Scotia)	Nova Scotia	Dalhousie University (Nova Scotia)	2011-10-01	2016-09-30	grant	0	0	0	0	0	0	0	0	0	0	0	71564	140497	138098	138561	139024	697372	4				1093	0	0	0	0	0
956	200910MHG	MHG	Meetings, Planning and Dissemination Grant: Gender, Sex and Health	GP	STRATEGIC	Becker, Allan B				International Partnership Development Workshop: Respiratory Health and the Environment	ENVIRONMENTAL EXPOSURES; INDIA - CANADA; MATERNAL CHILD; RESPIRATORY HEALTH; SOCIOECONOMIC STATUS	Worldwide over the past few decades there has been a dramatic increase in the prevalence of chronic diseases beginning in childhood, particularly asthma, allergies and diabetes. In parallel with this has been an increase in overweight and obesity in high income countries and increasingly as a pandemic beginning in the "privileged populations" in low and middle income countries. Nutrition is a maj…			Circulatory and Respiratory Health	Social/Cultural/Environmental/Population Health	University of Manitoba	Manitoba	University of Manitoba	2010-01-01	2010-12-31	grant	0	0	0	0	0	0	0	0	0	25000	0	0	0	0	0	0	25000	2				964	0	0	0	0	0
344	200502IPD	IPD	CIHR Institute of Infection and Immunity Fellowships	AP	STRATEGIC	Becker, Marissa			Moses, Stephen; Blanchard, James F	HIV/AIDS prevention and control in Karnataka, India	DEVELOPING COUNTRIES; HIV/AIDS; INDIA; INTERNATIONAL HEALTH; RISK FACTORS FOR STI/HIV; SEXUALLY TRANSMITTED INFECTIONS; SYNDROMIC CASE MANAGEMENT	India¿s human immunodeficiency virus (HIV) epidemic is second only to South Africa¿s in terms of total numbers of people affected, with official estimates of over five million persons infected with HIV in India at the present time. Many individuals and organizations are struggling to find ways to control the spread of the epidemic and ways to most effectively care for persons infected with HIV. T…	VIROLOGY; INTERNATIONAL HEALTH	AIDS; INFECTIOUS AND PARASITIC	Infection and Immunity	Clinical	University of Manitoba	Manitoba	University of Manitoba	2005-07-01	2007-06-30	award	0	0	0	0	0	42500	55000	12500	0	0	0	0	0	0	0	0	110000	2				734	0	0	0	0	0
1308	201303MOP	MOP	Operating Grant	GP	OPEN	Becker, Marissa	Mishra, Sharmistha	Avery, Lisa S; Balakireva, Olga; Blanchard, James F; Boily, Marie-Claude; Gelmon, Lawrence J; Isac, Shajy K; Kimani, Joshua; Lorway, Robert R; Moses, Stephen; Pavlova, Daryna; Pickles, Michael; Washington, Reynold G		Estimating female sex workers' early HIV risk and the implications for HIV epidemic control: A multi-country observational and mathematical modeling study	BIOLOGICAL AND BEHAVIOURAL SURVEY; FEMALE SEX WORKERS; HIV/AIDS; INDIA; KENYA; MODELLING; PREVENTION; TARGETED INTERVENTIONS; UKRAINE	Female sex workers (FSWs) experience a much higher risk of HIV than the general population, and programs targeted to FSWs are a critical component of HIV prevention globally. However, preventive interventions for FSWs only reach women after they identify as sex workers. Evidence suggests that young women may also exchange sex for money, drugs, or gifts (undeclared transactional sex) prior to iden…	POPULATION HEALTH; INTERNATIONAL HEALTH	AIDS; POPULATION HEALTH	Infection and Immunity	Social/Cultural/Environmental/Population Health	University of Manitoba	Manitoba	University of Manitoba	2013-10-01	2016-09-30	grant	0	0	0	0	0	0	0	0	0	0	0	0	0	56559	112475	112225	337568	2				1168	0	0	0	0	0
1376	201310MPL	MPL	Planning Grants - Priority Announcement: HIV/AIDS	GP	STRATEGIC	Becker, Marissa		Blanchard, James F; Isac, Shajy K; Keynan, Yoav; Mckinnon, Lyle R; Mishra, Sharmistha; Moses, Stephen; Sandstrom, Paul A; Thompson, Laura H		Disentangling the role of biological and behavioural drivers of early HIV risk in female sex workers in India, Kenya, and Ukraine	BIOLOGICAL AND BEHAVIOURAL FACTORS; FEMALE SEX WORKERS; HIV; INDIA; KENYA; SUSCEPTIBILITY; UKRAINE	Female sex workers (FSWs) are at high risk of becoming infected with HIV and of passing the virus onto their clients. But not all FSWs are at equal risk of HIV infection and commercial sex differs in how much it contributes to HIV epidemics across countries. Although differences in sexual behaviours and practices among FSWs partially account for variable HIV risk, this explanation ignores differe…	POPULATION HEALTH; INTERNATIONAL HEALTH	AIDS; EPIDEMIOLOGY	Infection and Immunity	Social/Cultural/Environmental/Population Health	University of Manitoba	Manitoba	University of Manitoba	2014-03-01	2015-02-28	grant	0	0	0	0	0	0	0	0	0	0	0	0	0	21708	0	0	21708	2				1255	0	0	0	0	0
1388	201312MSH	MSH	CIHR New Investigator	AP	OPEN	Becker, Marissa				Understanding and Responding to HIV Vulnerability Among Disadvantaged Populations in Canada and Globally: A Program Science Research Agenda	CANADA; GLOBAL PUBLIC HEALTH; HIV/AIDS; POPULATION HEALTH; PREVENTION; TREATMENT; VULNERABLE	HIV is a major public health problem. Since the start of the HIV epidemic, there have been over 30 million people infected with HIV and 30 million related deaths. In Canada, 71,000 people are estimated to be living with HIV. My research aims to identify and respond to gaps in the HIV prevention and treatment continuum, using a Program Science framework. Although developing and developed countries…	POPULATION HEALTH	AIDS; POPULATION HEALTH	Infection and Immunity	Social/Cultural/Environmental/Population Health	University of Manitoba	Manitoba	University of Manitoba	2014-08-01	2019-07-31	award	0	0	0	0	0	0	0	0	0	0	0	0	0	0	40000	60000	300000	2				1271	0	0	0	0	0
348	200410XAR	XAR	CIHR/CONICET (Argentina) International Scientific Exchange	AP	STRATEGIC	Becu-Villalobos, Damasia				Exchange between Dr. Damasia Becu-Villalobos and Dr. David Hill					Other	Not applicable/Specified	Individuals Inside Canada	Not Specified	Individuals Inside Canada	2005-06-26	2005-07-25	award	0	0	0	0	0	2400	0	0	0	0	0	0	0	0	0	0	2400	5				1494	0	0	0	0	0
581	200610XAR	XAR	CIHR/CONICET (Argentina) International Scientific Exchange	AP	STRATEGIC	Becu-Villalobos, Damasia				Exchange between Dr. Edith Arany and Dr. Damasia Becu					Other	Not applicable/Specified	Individuals Inside Canada	Not Specified	Individuals Inside Canada	2007-04-01	2008-03-31	award	0	0	0	0	0	0	0	1700	0	0	0	0	0	0	0	0	1700	5				1503	0	0	0	0	0
136	200210GLH	GLH	Global Health Research Program Development and Planning Grants	GP	STRATEGIC	Beiser, Morton		Briggs, Nimi; Devoretz, Don; Halman, Mark H; Hamilton, Hayley A; Karunakara, Unni K; Mccarney, Patricia; Neuner, Frank; Pain, Clare; Rummens, Joanna (Anneke) W; Simich, Laura L; Stren, Richard E; Zakus, David		Enhancing capacity to combat health hazards in the Niger Delta	BLOOD PRESSURE; COMMUNITY SURVEYS; DEMONSTRATION-EVALUATION PROGRAMS; DISORDERS; ENHANCING HEALTH CAPACITY; EPIDEMIOLOGY; HIV/AIDS; HUMAN RIGHTS; MENTAL & BEHAVIOURAL DISORDERS; POST TRAUMATIC STRESS; PROGRAM EVALUATION; STIGMA; VIOLENCE AND HEALTH		MENTAL HEALTH; HEALTH RESEARCH	MENTAL AND BEHAVIOURAL DISEASES; AIDS	Neurosciences, Mental Health and Addiction	Social/Cultural/Environmental/Population Health	University of Toronto	Ontario	University of Toronto	2003-03-01	2004-02-29	grant	0	0	95122	0	0	0	0	0	0	0	0	0	0	0	0	0	95122	2				486	0	0	120424	0	0
180	200309MOP	MOP	Operating Grant	GP	OPEN	Beiser, Morton		Fenta-Wube, Haile; Hamilton, Hayley A; Khanlou, Nazilla; Pain, Clare; Rummens, Joanna (Anneke) W		Leavers and stayers: A comparison of the health and development of Ethiopian children growing up in Toronto and in Addis Ababa	CHILD DEVELOPMENT; CHILD MENTAL HEALTH; CROSS-NATIONAL COMPARISONS; IMMIGRATION AND HEALTH; PSCYHIATRIC EPIDEMIOLOGY; REFUGEE MENTAL HEALTH	The New Canadian Children and Youth Study (NCCYS) is a CIHR-funded, national investigation of the health and development of immigrant and refugee children in 16 different ethnocutural communities in Canada. The study is predicated on a number of theoretical assumptions, among them the idea that Canada offers many developmental advantages but that it also creates particular challenges such as expo…	PSYCHOSOCIAL/HEALTH BEHAVIOURAL RES.; MENTAL HEALTH	NONE OF THE ABOVE	Human Development, Child and Youth Health	Social/Cultural/Environmental/Population Health	University of Toronto	Ontario	University of Toronto	2004-04-01	2008-03-31	grant	0	0	0	24018	81663	26439	137616	137615	0	0	0	0	0	0	0	0	407351	1	2			1196	0	0	0	29578.6	98744.4
272	200409MOP	MOP	Operating Grant	GP	OPEN	Belsham, Denise D				Sensing of peripheral nutrient status by the hypothalamus	ARCUATE NUCLEUS; CALCIUM IMAGING.; CELL BIOLOGY; ELECTROPHYSIOLOGY; ENERGY HOMEOSTASIS; HYPOTHALAMUS; INSULIN; INSULIN RESISTANCE; LEPTIN; LEPTIN RESISTANCE; MOLECULAR BIOLOGY; NEUROENDOCRINOLOGY; NEURONAL CELL CULTURE; NEUROPEPTIDE Y; OBESITY; PEPTIDE SECRETION; PROOPIOMELANOCORTIN; SIGNAL TRANSDUCTION; TRANSCRIPTION	Obesity is a major risk factor for other diseases, such as Type 2 Diabetes Mellitus (T2DM) and heart disease. A complex neuronal system has evolved to balance feeding and energy expenditure to maintain a healthy body weight, but it is biased towards weight gain in times of plenty. Leptin and insulin act as signals to regulate feeding by modulating the expression of neuropeptides in the brain. We …	ENDOCRINOLOGY; CELL BIOLOGY	OBESITY; METABOLISM AND NUTRITION	Nutrition, Metabolism and Diabetes	Biomedical	University of Toronto	Ontario	University of Toronto	2005-04-01	2008-03-31	grant	0	0	0	0	19258	77030	96288	96288	0	0	0	0	0	0	0	0	288864	4				1083	0	0	0	0	23286.2
596	200709MOP	MOP	Operating Grant	GP	OPEN	Belsham, Denise D				Sensing of peripheral nutrient status by the hypothalamus.	CELL BIOLOGY; ENERGY HOMEOSTASIS; GENE EXPRESSION; HYPOTHALAMUS; NEURONAL CELL LINES; SIGNAL TRANSDUCTION	Obesity is a major global health concern, especially in Western society where it is estimated that 30% of the population is obese and 65% of the population is overweight. It is a major risk factor for other disorders, including diabetes, hypertension, and heart disease. A complex neuronal system has evolved to maintain energy homeostasis required for a healthy body weight, but it is biased toward…	ENDOCRINOLOGY; METABOLISM/DIABETES	OBESITY; METABOLISM AND NUTRITION	Nutrition, Metabolism and Diabetes	Biomedical	University of Toronto	Ontario	University of Toronto	2008-04-01	2013-03-31	grant	0	0	0	0	0	0	0	0	183900	158154	158154	158154	158154	0	0	0	816516	4				1090	0	0	0	0	0
886	200902ZNF	ZNF	Fellowship - PA: Health Services/Population Health HIV/AIDS Research	AP	STRATEGIC	Belton, Sara			Campbell, Catherine M	An examination of the barriers to HIV/AIDS testing and highly active antiretroviral treatment of children in Kabarole district, Uganda.	BARRIERS TO HEALTH CARE ACCESS; HEALTH SERVICE DELIVERY; HIV/AIDS; HIV/AIDS AND GENDER; HIV/AIDS IN ENDEMIC COUNTRIES; HIV/AIDS IN VULNERABLE POPULATIONS; PEDIATRIC TESTING & TREATMENT- HIV/AIDS; SOCIOCULTURAL ASPECTS OF HEALTH	In Uganda, Antiretroviral therapy (ART), in particular Highly Active Antiretroviral Therapy (HAART) programs for HIV positive adults aged 15 or older, have been increasingly successful over the past number of years, with current treatment coverage rates of approximately 56% (AVERT, 2009). However, Ugandan children infected with HIV/AIDS have a treatment coverage rate that is very low in compariso…	INTERNATIONAL HEALTH; POPULATION HEALTH	AIDS; PSYCHOSOCIAL AND HEALTH BEHAVIOURS	Infection and Immunity	Social/Cultural/Environmental/Population Health	University of Alberta	Alberta	University of Alberta	2009-09-01	2014-08-31	award	0	0	0	0	0	0	0	0	0	34167	28473	0	0	0	0	0	62640	2				1576	0	0	0	0	0
886	200902ZNF	ZNF	Fellowship - PA: Health Services/Population Health HIV/AIDS Research	AP	STRATEGIC	Belton, Sara			Campbell, Catherine M	An examination of the barriers to HIV/AIDS testing and highly active antiretroviral treatment of children in Kabarole district, Uganda.	BARRIERS TO HEALTH CARE ACCESS; HEALTH SERVICE DELIVERY; HIV/AIDS; HIV/AIDS AND GENDER; HIV/AIDS IN ENDEMIC COUNTRIES; HIV/AIDS IN VULNERABLE POPULATIONS; PEDIATRIC TESTING & TREATMENT- HIV/AIDS; SOCIOCULTURAL ASPECTS OF HEALTH	In Uganda, Antiretroviral therapy (ART), in particular Highly Active Antiretroviral Therapy (HAART) programs for HIV positive adults aged 15 or older, have been increasingly successful over the past number of years, with current treatment coverage rates of approximately 56% (AVERT, 2009). However, Ugandan children infected with HIV/AIDS have a treatment coverage rate that is very low in compariso…	INTERNATIONAL HEALTH; POPULATION HEALTH	AIDS; PSYCHOSOCIAL AND HEALTH BEHAVIOURS	Infection and Immunity	Social/Cultural/Environmental/Population Health	Individuals Outside Canada	Not Specified	Individuals Outside Canada	2009-09-01	2014-08-31	award	0	0	0	0	0	0	0	0	0	0	38348	60000	60000	60000	13750	0	232098	2				1575	0	0	0	0	0
535	200702CGM	CGM	Master's Award: Frederick Banting and Charles Best Canada Graduate Scholarships	AP	OPEN	Bennett, Rachel			Brassard, Paul	Incidence, persistence and clearance of HPV infection in Inuit women in Nunavik, Quebec	EPIDEMIOLOGY; GLOBAL HEALTH; HUMAN RIGHTS; IMMIGRATION; INFECTIOUS DISEASE CONTROL; MULTIPLE DRUG RESISTANCE; OUTBREAK INVESTIGATION; RESPIRATORY DISEASES; TUBERCULOSIS	Not Applicable			Population and Public Health	Social/Cultural/Environmental/Population Health	McGill University	Quebec	McGill University	2007-09-01	2008-08-31	award	0	0	0	0	0	0	0	10208	7292	0	0	0	0	0	0	0	17500	2				217	0	0	0	0	0
1037	201003CCI	CCI	China-Canada Joint Health Research Initiative	GP	STRATEGIC	Bergeron, John J	He, Fuchu	Hallett, Michael T; Kearney, Robert E; Nilsson, Tommy J		Proteomics in Human Health and Disease: An Organelle Approach for Human and Rodent Liver Samples	BIOINFORMATICS; ORGANELLES; PROTEOMICS; TANDEM MASS SPECTROMETRY; TEST SAMPLES	The human liver is key to our understanding of human physiology. The liver is the major site of energy storage in the body via sugar stored as glycogen. It is the organ positioned anatomically to receive directly the blood supply from the insulin and glucogen producing cells from islets of Langerhans of the pancreas which regulate the storage and breakdown of glycogen in the liver. Liver is also …	GENOMICS, PROTEOMICS, AND BIOINFORMATICS; MOLECULAR BIOLOGY	LIVER DISEASE; OBESITY	Cancer Research	Biomedical	Research Institute of the McGill University Health Centre	Quebec	McGill University	2011-01-01	2013-12-31	grant	0	0	0	0	0	0	0	0	0	0	12492	49968	49968	37476	0	0	149904	4				132	0	0	0	0	0
164	200304MCT	MCT	Randomized Controlled Trials	GP	OPEN	Bergeron, Michel G		Omar, Rabeea F; Trottier, Sylvie		A phase I/II study on the safety, tolerance and acceptability of a vaginal gel containing sodium lauryl sulfate (invisible condom) in healthy subjects	ACCEPTABILITY; CLINICAL TRIAL; MICROBICIDES; PHASE I/II; SAFETY/TOLERANCE; WOMEN	The primary objectives of this phase I/II clinical trial are to evaluate the tolerance and safety of a gel formulation containing SLS when applied intravaginally in healthy volunteers in the local settings in Africa (Cameroon, Kenya, Benin, South Africa) where a much larger Phase II/III efficacy trial is planned to be carried out in the future. The secondary objectives of this phase I clinical tr…	HEALTH RESEARCH; VIROLOGY	AIDS; GENITO/URINARY SYSTEM	Infection and Immunity	Social/Cultural/Environmental/Population Health	Université Laval	Quebec	Université Laval	2003-10-01	2005-03-31	grant	0	0	0	950445	1843882	0	0	0	0	0	0	0	0	0	0	0	2794327	2				832	0	0	0	1.17049e+06	2.22957e+06
479	200610MDR	MDR	CIHR Doctoral Research Award	AP	OPEN	Berghout, Joanne M			Gros, Philippe	Identification of genetic factors controlling susceptibility to cerebral malaria in a murine model	ANIMAL MODELS OF DISEASE; GENETICS; GENOME SCAN; IMMUNITY; INFECTION; MALARIA; PLASMODIUM BERGHEI	Malaria is the most serious parasitic threat to global health, endemic in all tropical and subtropical areas of the world and responsible for over 1 million deaths per year. Host genetic factors play a central role in susceptibility and disease progression. This project seeks to determine new, key genetic factors which direct a resistant versus pathological response. Cerebral malaria, the most se…	GENETICS; MOLECULAR BIOLOGY	INFECTIOUS AND PARASITIC	Infection and Immunity	Biomedical	McGill University	Quebec	McGill University	2008-01-01	2010-12-31	award	0	0	0	0	0	0	0	6250	22000	22000	15750	0	0	0	0	0	66000	4				847	0	0	0	0	0
287	200404MMP	MMP	MD/PhD Program Studentship	AP	STRATEGIC	Berkhout, Susan G			Tyndall, Mark W; Chow, Anthony W	Life at the margins: An interdisciplinary analysis of the social determinants of HIV/AIDS and women's health	ETHICS; HIV/AIDS; PSYCHOSOCIAL; WOMEN'S HEALTH		NOT CLASSIFIED	AIDS	Infection and Immunity	Biomedical	University of British Columbia	British Columbia	University of British Columbia	2005-03-01	2011-02-28	award	0	0	0	0	2750	22000	22000	22000	22000	22000	0	0	0	0	0	0	112750	2				1019	0	0	0	0	3325.21
287	200404MMP	MMP	MD/PhD Program Studentship	AP	STRATEGIC	Berkhout, Susan G			Tyndall, Mark W; Chow, Anthony W	Life at the margins: An interdisciplinary analysis of the social determinants of HIV/AIDS and women's health	ETHICS; HIV/AIDS; PSYCHOSOCIAL; WOMEN'S HEALTH		NOT CLASSIFIED	AIDS	Infection and Immunity	Biomedical	University of British Columbia	British Columbia	University of British Columbia	2005-03-01	2011-02-28	award	0	0	0	0	0	0	0	0	0	0	19250	0	0	0	0	0	19250	2				1018	0	0	0	0	0
1304	201303MOP	MOP	Operating Grant	GP	OPEN	Berrang Ford, Lea		Ford, James D; Harper, Sherilee L; Llanos, Alejandro; Lwasa, Shuaib		Adaptation to the Health Effects of Climate Change among Indigenous Peoples in the Global South (IP-ADAPT)	CLIMATE CHANGE; ECOHEALTH; GLOBAL HEALTH; INDIGENOUS TRADITIONAL KNOWLEDGE; INTERVENTION RESEARCH; PERU; UGANDA; VULNERABILITY	The Adaptation to the Health Effects of Climate Change among Indigenous Peoples in the Global South (IP-ADAPT) project is a multidisciplinary, international collaborative research project that will develop and apply a framework for adaptation assessment, evaluating pilot interventions for adaptation to the health effects of climate change among Indigenous populations in the global south, and prov…		SOCIETAL & CULTURAL DIMENSIONS OF HEALTH; ENVIRONMENTAL INFLUENCES ON HEALTH	Population and Public Health	Social/Cultural/Environmental/Population Health	McGill University	Quebec	McGill University	2013-10-01	2016-09-30	grant	0	0	0	0	0	0	0	0	0	0	0	0	0	59127	159839	187562	493376	2				1213	0	0	0	0	0
196	200309GLP	GLP	Global Health Research Pilot Project Grants	GP	STRATEGIC	Beveridge, Massey	Howard, Andrew W	Barradas, Ricardo; Chan, Leslie K; Gomez, Manuel; Holder, Warren R; James, John Henri; Zakus, David		The ptolemy project: Evaluation of electronic health information for surgical capacity building in East Africa	BURDEN OF INJURY; BURNS; COLLEGE OF SURGEONS; ELECTRONIC HEALTH INFORMATION; GLOBAL HEALTH RESEARCH CAPACITY BUILDING; INJURY CONTOL; INTERNATIONAL SURGERY; KNOWLEDGE TRANSLATION; PROFESSIONAL ASSOCIATIONS; TRAUMA; UNIVERSITIES; WOUNDS	The Ptolemy Project links east African surgeons with the extensive electronic full-text resources of the University of Toronto Library (20,000 journals including the Bioline collection from developing countries), and evaluates how they use this medical literature. Results of three surveys show Ptolemy has significant positive impact on the clinical decisions, teaching and research activity of its…	INTERNATIONAL HEALTH; POPULATION HEALTH	ACCIDENTS, POISONING - VIOLENCE; POPULATION HEALTH	Population and Public Health	Health systems/services	Sunnybrook Research Institute (Toronto, Ontario)	Ontario	University of Toronto	2004-03-01	2005-03-31	grant	0	0	0	91700	0	0	0	0	0	0	0	0	0	0	0	0	91700	2				520	0	0	0	112930	0
1250	201205SCI	SCI	CIHR Café Scientifique Program	GP	STRATEGIC	Bhandal, Taqdir	O'Hearn, Shawna			Advocacy and Outreach in Global Health Initiatives: Making Connections between Communities and Experts	FOOD SECURITY; GLOBAL HEALTH; SOCIAL DETERMINANTS OF HEALTH	Addressing the forces that create health inequity requires in-depth explorations of each variable that contributes to poor health. Economic, societal, and political causes are now considered and studied in conjunction with biophysical ones. In light of advancing globalization, health professionals and students are travelling, researching, and engaging increasingly in cross-cultural exchanges. Ele…	INTERNATIONAL HEALTH; SOCIETAL & CULTURAL DIMENSIONS OF HEALTH	POPULATION HEALTH	Population and Public Health	Social/Cultural/Environmental/Population Health	Dalhousie University (Nova Scotia)	Nova Scotia	Dalhousie University (Nova Scotia)	2012-09-04	2013-09-03	grant	0	0	0	0	0	0	0	0	0	0	0	0	3000	0	0	0	3000	2				1429	0	0	0	0	0
1361	201309MOP	MOP	Operating Grant	GP	OPEN	Bhandari, Mohit		Boniface, Respicious; Browner, Bruce; Devereaux, Philip J; Guyatt, Gordon H; Ivers, Rebecca Q; Miclau, Theodore; Moroz, Paul J; Petrisor, Brad A; Sancheti, Parag K; Schemitsch, Emil H; Slobogean, Gerard; Thabane, Lehana; Zhou, Junlin; de la Huerta, Fernando		The INternational ORthopaedic Multi-centre Study in Fracture Care (INORMUS): A Multi-centre Prospective Cohort Study	INTERNATIONAL; LOW-MIDDLE INCOME COUNTRIES; ORTHOPAEDIC; PROSPECTIVE COHORT	Trauma is the leading cause of death in the first four decades of life surpassed only by cancer and atherosclerosis. For every person killed as a result of an injury, multiple individuals are left permanently disabled. The vast majority of trauma occurs outside of North America. Musculoskeletal injuries, such as fractures and dislocations, are very common manifestations of trauma occurring in ove…	MUSCLE, BONE, OR JOINT; HEALTH RESEARCH	MUSCULO SKELETAL	Musculoskeletal Health and Arthritis	Clinical	McMaster University	Ontario	McMaster University	2014-04-01	2017-03-31	grant	0	0	0	0	0	0	0	0	0	0	0	0	0	0	109226	201263	497822	2				1169	0	0	0	0	0
765	200810MGH	MGH	Meetings, Planning and Dissemination Grant: Global Health Research (IPPH)	GP	STRATEGIC	Bharadwaj, Lalita A		Fowler-Kerry, Susan E; Köster, Wolfgang L		Water and Health in Indigenous Communities: A Research Workshop	COMMUNITY BASED RESEARCH; HEALTH RESEARCH; INDIGENOUS PEOPLES; WATER RESEARCH	This workshop will function as a catalyst for developing large interdisciplinary and community-based participatory research funding proposals related to water and health research in indigenous communities. The term indigenous is being used for this application because of its inclusive nature; it represents both Federation of Saskatchewan Indian Nations communities, and indigenous communities in P…			Indigenous Peoples' Health	Social/Cultural/Environmental/Population Health	University of Saskatchewan	Saskatchewan	University of Saskatchewan	2009-01-01	2009-12-31	grant	0	0	0	0	0	0	0	0	25000	0	0	0	0	0	0	0	25000	2				939	0	0	0	0	0
872	200810CGD	CGD	Doctoral Award - Frederick Banting and Charles Best Canada Graduate Scholarships	AP	OPEN	Binik, Ariella			Weijer, Charles E	Moral Obligations in HIV Prevention Research Conducted in Resource-Poor Settings	ETHICS IN HIV PREVENTION RESEARCH; INTERNATIONAL RESEARCH ETHICS; MORAL OBLIGATIONS OF RESEARCHERS TO RESEARCH SUBJECTS	My proposed doctoral research will critically analyze an intense debate in international research ethics: whether researchers are morally obligated to provide treatment to those who become infected during HIV prevention trials conducted in resource-poor settings. The controversy over obligatory treatment is rooted in a broader debate over how to address global inequalities in access to health car…	BIOETHICS; ETHICS	RESEARCH ETHICS; BIOETHICS	Population and Public Health	Social/Cultural/Environmental/Population Health	University of Western Ontario	Ontario	University of Western Ontario	2009-09-01	2012-08-31	award	0	0	0	0	0	0	0	0	0	35000	35000	35000	0	0	0	0	105000	2				188	0	0	0	0	0
163	200204CRC	CRC	Canada Research Chairs - CIHR Funded	AP	STRATEGIC	Birn, Anne-Emanuelle				CANADA RESEARCH CHAIRHOLDER/TITULAIRE DE CHAIRE DE RECHERCHE DU CANADA		Canada Research Chair in International Health			Health Services and Policy Research	Social/Cultural/Environmental/Population Health	Organizations inside Canada	Not Specified	Organizations inside Canada	2003-07-01	2008-06-30	award	0	0	0	75000	100000	100000	100000	100000	25000	0	0	0	0	0	0	0	500000	2				329	0	0	0	92363.8	120917
791	200712CRC	CRC	Canada Research Chairs - CIHR Funded	AP	STRATEGIC	Birn, Anne-Emanuelle				CANADA RESEARCH CHAIRHOLDER / TITULAIRE DE CHAIRE DE RECHERCHE DU CANADA		Canada Research Chair in International Health			Health Services and Policy Research	Social/Cultural/Environmental/Population Health	Organizations inside Canada	Not Specified	Organizations inside Canada	2003-07-01	2008-06-30	award	0	0	0	75000	100000	100000	100000	100000	25000	0	0	0	0	0	0	0	500000	2				333	0	0	0	92363.8	120917
1296	201209EOG	EOG	Operating Grant - Priority Announcement: Ethics	GP	STRATEGIC	Birn, Anne-Emanuelle	Forman, Lisa; Muntaner, Carles			Health Diplomacy at a Crossroads: Social Justice-Oriented South-South Cooperation in a Time of Global Change	ACCESS TO ESSENTIAL MEDICINES; COMPREHENSIVE PRIMARY HEALTH CARE; GLOBAL HEALTH; GLOBAL HEALTH DIPLOMACY; HEALTH WORKER MIGRATION; HEALTH WORKFORCE TRAINING; LATIN AMERICA; SOCIAL DETERMINANTS OF HEALTH; SOUTH-SOUTH COOPERATION; SOUTHERN AND EAST AFRICA	In recent years, the global health field has been marked by a new kind of activity - health cooperation between social justice-oriented agencies and governments of the global South. This involves: cross-border public health and medical training; sharing of health care workers; policy support around universal comprehensive primary health care; and addressing the broader social and political factor…	INTERNATIONAL HEALTH; POPULATION HEALTH	HEALTH EQUITY; HEALTH POLICY	Population and Public Health	Social/Cultural/Environmental/Population Health	University of Toronto	Ontario	University of Toronto	2013-07-01	2016-06-30	grant	0	0	0	0	0	0	0	0	0	0	0	0	0	58460	92668	0	151128	2				403	0	0	0	0	0
1296	201209EOG	EOG	Operating Grant - Priority Announcement: Ethics	GP	STRATEGIC	Birn, Anne-Emanuelle	Forman, Lisa; Muntaner, Carles			Health Diplomacy at a Crossroads: Social Justice-Oriented South-South Cooperation in a Time of Global Change	ACCESS TO ESSENTIAL MEDICINES; COMPREHENSIVE PRIMARY HEALTH CARE; GLOBAL HEALTH; GLOBAL HEALTH DIPLOMACY; HEALTH WORKER MIGRATION; HEALTH WORKFORCE TRAINING; LATIN AMERICA; SOCIAL DETERMINANTS OF HEALTH; SOUTH-SOUTH COOPERATION; SOUTHERN AND EAST AFRICA	In recent years, the global health field has been marked by a new kind of activity - health cooperation between social justice-oriented agencies and governments of the global South. This involves: cross-border public health and medical training; sharing of health care workers; policy support around universal comprehensive primary health care; and addressing the broader social and political factor…	INTERNATIONAL HEALTH; POPULATION HEALTH	HEALTH EQUITY; HEALTH POLICY	Population and Public Health	Social/Cultural/Environmental/Population Health	University of Toronto	Ontario	University of Toronto	2013-07-01	2016-06-30	grant	0	0	0	0	0	0	0	0	0	0	0	0	0	0	0	99394	124394	2				404	0	0	0	0	0
805	200810IDR	IDR	Doctoral Research Award - PA: Health Services/Pop. Health HIV/AIDS Research	AP	STRATEGIC	Bisaillon, Laura M			Labonté, Ronald; Holmes, Dave	Cordon sanitaire or healthy policy?: Documenting and evaluating impacts of Canada's HIV screening of immigrants and refugees as a population health intervention strategy Cordon sanitaire ou politique saine?: L'examen et l'évaluation des effets de la politique fédérale de dépistage obligatoire pour le VIH/sida des immigrants et réfugiés au Canada comme stratégie d'intervention en santé des populat…	ETHNOCULTURAL COMMUNITIES; FEDERAL IMMIGRATION LAWS; GLOBALIZATION AND SECURITY; HEALTH EQUITY; HIV/AIDS; HUMAN RIGHTS; IMMIGRANT AND REFUGEE COMMUNITIES; MIXED METHODOLOGIES; POLICY CRITIQUE; PUBLIC HEALTH ETHICS AND PRACTICE	That Canada's mandatory HIV testing of immigrant applicants and refugees is problematic from ethical, moral, human rights, health equity, and immigration law perspectives is supported by a burgeoning literature. Like Canada, the U.K., Australia and New Zealand introduced mandatory HIV testing of newcomers after 2000. The preliminary literature review shows that none of these countries has evaluat…	POPULATION HEALTH; HEALTH RESEARCH	AIDS; HEALTH EQUITY	Health Services and Policy Research	Social/Cultural/Environmental/Population Health	University of Ottawa	Ontario	University of Ottawa	2009-05-01	2011-04-30	award	0	0	0	0	0	0	0	0	0	20250	22000	1750	0	0	0	0	44000	2				683	0	0	0	0	0
709	200806MGH	MGH	Meetings, Planning and Dissemination Grant: Global Health Research (IPPH)	GP	STRATEGIC	Blachut, Piotr				Uganda Sustainable Orthopaedic Trauma Program	CAPACITY BUILDING; GLOBAL HEALTH INTERNATIONAL COLLABORATION; KNOWLEDGE EXCHANGE; ORTHOPAEDIC TRAUMA; TRANSLATION OF SURGICAL SKILLS	Although a global issue, low and middle income countries bear the heaviest burden of trauma related injuries. Worldwide, trauma related injuries cause more deaths than HIV/AIDS, malaria and tuberculosis combined. Many of these deaths can be prevented by building capacity and strengthening education and training programs of the vital health service providers. The Department of Orthopaedics at the …			Musculoskeletal Health and Arthritis	Health systems/services	University of British Columbia	British Columbia	University of British Columbia	2008-09-01	2009-08-31	grant	0	0	0	0	0	0	0	0	24759	0	0	0	0	0	0	0	24759	2				912	0	0	0	0	0
1233	201202GWH	GWH	Fellowship - PA: Gender, Work and Health	AP	STRATEGIC	Black Moher, Paleah L			Telmer, Kevin H	Improving the health of artisanal and small-scale gold miners: Development, implementation, and assessment of an innovative knowledge transfer program.	ARTISANAL AND SMALL-SCALE GOLD MINERS; CANADA; CAPACITY BUILDING; GENDER; KNOWLEDGE TRANSLATION; MERCURY; MINING TECHNOLOGY; MONGOLIA; OCCUPATIONAL HEALTH AND SAFETY; POLICY	With the high price of gold and the status of the global economy, artisanal and small-scale gold mining (ASGM), is a rapidly expanding industry that involves men, women and children. ASGM does not require any specialized equipment or training, and represents an important mechanism for poverty alleviation. However, ASGM often uses mercury to purify the gold, a dangerous heavy metal that then conta…	INTERNATIONAL HEALTH; HEALTH RESEARCH	HEALTH PROMOTION; MULTIDISCIPLINARY	Health Services and Policy Research	Social/Cultural/Environmental/Population Health	University of Victoria (British Columbia)	British Columbia	University of Victoria (British Columbia)	2012-09-01	2014-08-31	award	0	0	0	0	0	0	0	0	0	0	0	0	28333	45000	16667	0	90000	2				599	0	0	0	0	0
1255	201204CBM	CBM	Master's Award - HIV/AIDS Community-Based Research: General Stream	AP	STRATEGIC	Blanchard, Andrea K			Bruce, Sharon G	Investigating associations between socio-cultural gender perspectives and vulnerability to violence and HIV among women in sex work in Karnataka, South India	GENDER ROLES; HIV VULNERABILITY; STRUCTURAL INTERVENTIONS; VIOLENCE	Women in sex work are among the most vulnerable to HIV in India, and particularly in the southern state of Karnataka where the HIV prevalence is one of the highest in the country. This research project will be conducted in collaboration with the peer-run community-based organization Chaitanya Mahila Sangha in the Bagalkot district of Karnataka that works with female sex workers and their communit…	SOCIETAL & CULTURAL DIMENSIONS OF HEALTH; POPULATION HEALTH	SOCIETAL & CULTURAL DIMENSIONS OF HEALTH; POPULATION HEALTH	Gender and Health	Social/Cultural/Environmental/Population Health	University of Manitoba	Manitoba	University of Manitoba	2012-09-01	2014-08-31	award	0	0	0	0	0	0	0	0	0	0	0	0	10208	17500	7292	0	35000	2				16	0	0	0	0	0
134	200210GLH	GLH	Global Health Research Program Development and Planning Grants	GP	STRATEGIC	Blanchard, James F		Adrien, Alix; Halli, Shivalingappa S; Moses, Stephen; O'Neil, John D; Plummer, Francis A; Sundararaman, Sundar; Swarankar, Ramesh C; Washington, Reynold G		The determinants and societal impact of the HIV epidemic in India: Research program development	AIDS; BEHAVIOURAL RESEARCH; CASE-CONTROL STUDY; CLINICAL RESEARCH; COHORT STUDY; ECONOMICS; EPIDEMIOLOGY; ETHNOGRAPHY; HEALTH OUTCOMES; HEALTH SURVEYS; HIV; PREVENTION; PREVENTION RESEARCH; SEXUALLY TRANSMITTED INFECTIONS		POPULATION HEALTH; SOCIETAL & CULTURAL DIMENSIONS OF HEALTH	AIDS; OTHER VENERAL	Infection and Immunity	Social/Cultural/Environmental/Population Health	University of Manitoba	Manitoba	University of Manitoba	2003-03-01	2004-02-29	grant	0	0	99480	0	0	0	0	0	0	0	0	0	0	0	0	0	99480	2				496	0	0	125942	0	0
294	200404CRC	CRC	Canada Research Chairs - CIHR Funded	AP	STRATEGIC	Blanchard, James F				CANADA RESEARCH CHAIRHOLDER / TITULAIRE DE CHAIRE DE RECHERCHE DU CANADA		Epidemiology and Global Public Health			Health Services and Policy Research	Health systems/services	Organizations inside Canada	Not Specified	Organizations inside Canada	2005-01-01	2009-12-31	award	0	0	0	0	25000	100000	100000	100000	100000	75000	0	0	0	0	0	0	500000	3				340	0	0	0	0	30229.2
580	200706HPR	HPR	Operating Grant: HIV Prevention	GP	STRATEGIC	Blanchard, James F	Lorway, Robert R	Doshi, Monika; Moses, Stephen; O'Neil, John D; Ramesh, B.M.; Reza-Paul, Sushena		Individual, social and environmental barriers to HIV risk reduction among men who have sex with men and transgendered populations in India	BEHAVIOUR CHANGE; HIV AND AIDS; MEN WHO HAVE SEX WITH MEN; PARTICIPATORY RESEARCH	In South Asia, men who have sex with men (MSM) are highly vulnerable to HIV infection and because many also have females sexual partners, prevention programs targeting MSM are a critical part of an overall HIV control strategy. However, prevention programs and services for MSM are impeded by social and environmental factors such as stigma and discrimination that inhibit MSM from accessing these s…	PSYCHOSOCIAL/HEALTH BEHAVIOURAL RES.; POPULATION HEALTH	PSYCHO-SOCIAL AND BEHAVIOURAL RESEARCH; AIDS	Infection and Immunity	Social/Cultural/Environmental/Population Health	University of Manitoba	Manitoba	University of Manitoba	2007-11-01	2009-10-31	grant	0	0	0	0	0	0	0	50913	110756	60171	0	0	0	0	0	0	221840	2				661	0	0	0	0	0
824	200902MIP	MIP	Meetings, Planning and Dissemination Grant: Population and Public Health	GP	STRATEGIC	Blanchard, James F		Moses, Stephen; Ramesh, B.M.; Washington, Reynold G		Knowledge Synthesis and Translation for HIV Programs in Vulnerable Populations: A Global Workshop	GLOBAL HEALTH; HIV PREVENTION; KNOWLEDGE SYNTHESIS AND EXCHANGE; VULNERABLE POPULATIONS	HIV prevention and mitigation in vulnerable and marginalized populations is key to improving global health. However, there are important knowledge gaps related to strategies and tactics for achieving impact with prevention, care and support programs for vulnerable populations. The University of Manitoba is planning a meeting of a global network of researchers and program managers and implementers…			Infection and Immunity	Health systems/services	University of Manitoba	Manitoba	University of Manitoba	2009-05-01	2010-04-30	grant	0	0	0	0	0	0	0	0	0	25000	0	0	0	0	0	0	25000	2				1007	0	0	0	0	0
1039	200904CRC	CRC	Canada Research Chairs - CIHR Funded	AP	STRATEGIC	Blanchard, James F				CANADA RESEARCH CHAIRHOLDER / TITULAIRE DE CHAIRE DE RECHERCHE DU CANADA	CRC	Epidemiology and Global Public Health			Health Services and Policy Research	Health systems/services	Organizations inside Canada	Not Specified	Organizations inside Canada	2005-01-01	2009-12-31	award	0	0	0	0	25000	100000	100000	100000	100000	75000	0	0	0	0	0	0	500000	3				345	0	0	0	0	30229.2
1216	201203MOP	MOP	Operating Grant	GP	OPEN	Blanchard, James F		Archibald, Chris P; Becker, Marissa; Emmanuel, Faran; Sandstrom, Paul A; Tyndall, Mark W; Vickerman, Peter; Wylie, John L		Social, behavioral and transmission properties associated with diversity in HIV epidemics among people who inject drugs and other key populations	EPIDEMIOLOGY; HIV; INJECTING DRUG USERS; PAKISTAN; TRANSMISSION DYNAMICS	Persons who inject drugs are at much greater risk of acquiring HIV than the general population. HIV prevalence has reached 50% among persons who inject drugs. In many countries, HIV epidemics in these populations spill over into other groups at higher risk such as sex workers, thereby greatly increasing the overall burden of HIV. Little is understood about why HIV epidemics in these populations a…	POPULATION HEALTH; INTERNATIONAL HEALTH	EPIDEMIOLOGY; AIDS	Infection and Immunity	Social/Cultural/Environmental/Population Health	University of Manitoba	Manitoba	University of Manitoba	2012-10-01	2015-09-30	grant	0	0	0	0	0	0	0	0	0	0	0	0	70588	151362	143597	62822	428369	2				1190	0	0	0	0	0
15	199810MDR	MDR	CIHR Doctoral Research Award	AP	OPEN	Blanchette, Julie			Olivier, Martin	Mécanismes transductionnels impliqués dans la régulation de l'oxyde nitrique (NO) par les macrophages en réponse à l'IFN: évaluation du rôle de la SHP-1 au niveau de ces mécanismes signalétiques lors de l'infection par le parasite leishmania	IMMUNOLOGIE; LEISHMANIA; MACROPHAGE; PARASITE PROTOZOAIRE; SIGNAL TRANSDUCTIONNEL; SIGNALISATION		BACTERIOLOGY; BIOCHEMISTRY	INFECTIOUS AND PARASITIC; PARASITIC	Infection and Immunity	Biomedical	Université Laval	Quebec	Université Laval	1999-05-01	2002-04-30	award	19530	19530	1667	0	0	0	0	0	0	0	0	0	0	0	0	0	58671.2	4				840	25917.2	25281.2	2110.42	0	0
1490	201502PCS	PCS	Planning and Dissemination Grant– Institute Community Support	GP	STRATEGIC	Blaney, Sonia K				Appui à la tenue d'un atelier sur l'identification des obstacles et des solutions pour améliorer la qualité et la couverture des trois composantes en lien avec la nutrition faisant partie du paquet intégré de soins prénataux offerts aux femmes du Sénégal	ATELIER GUIDE ÉVALUATION PROGRAMME SANTÉ FEMMES	Malgré les investissements consentis par le Sénégal dans le domaine de la santé lors de la dernière décennie, la mortalité maternelle est élevée notamment en raison de la malnutrition durant la grossesse. Les données actuelles indiquent que 60% des femmes enceintes souffrent d'anémie. Bien que des soins prénataux soient disponibles pour leur assurer un état de santé et de nutrition adéquat, les f…	POPULATION HEALTH; NUTRITION	POPULATION HEALTH	Gender and Health	Health systems/services	Université de Moncton (New Brunswick)	New Brunswick	Université de Moncton (New Brunswick)	2015-07-01	2016-06-30	grant	0	0	0	0	0	0	0	0	0	0	0	0	0	0	0	10000	10000	2				1358	0	0	0	0	0
1466	201411CGV	CGV	Doctoral: Vanier Canada Graduate Scholarships	AP	OPEN	Blouin, Brittany J			Gyorkos, Theresa W	Decreasing the global burden of childhood malnutrition: integrating zinc supplementation into deworming programs	CHILDHOOD MALNUTRITION; DEWORMING; GLOBAL HEALTH; INTESTINAL PARASITE INFECTIONS; LOW AND MIDDLE INCOME COUNTRIES; NEGLECTED TROPICAL DISEASES; PERU; PRESCHOOL AGE CHILDREN; RANDOMIZED CONTROLLED TRIAL; ZINC SUPPLEMENTATION	Childhood malnutrition is a serious problem in many developing countries. One of the causes of childhood malnutrition is intestinal worm infections. These worms live in the human gut and can prevent the absorption of nutrients and cause intestinal bleeding. Therefore, many people with these infections also suffer from loss of appetite, diarrhea, anemia, and impaired growth and development. Becaus…	INTERNATIONAL HEALTH; POPULATION HEALTH	EPIDEMIOLOGY; INFECTIOUS AND PARASITIC	Population and Public Health	Social/Cultural/Environmental/Population Health	McGill University	Quebec	McGill University	2015-05-01	2018-04-30	award	0	0	0	0	0	0	0	0	0	0	0	0	0	0	0	50000	150000	2				262	0	0	0	0	0
1295	201211CGV	CGV	Doctoral: Vanier Canada Graduate Scholarships	AP	OPEN	Boffa, Jody M			Cowie, Robert L	Evaluating the effectiveness of 6-month Isoniazid Preventive Therapy amongst people living with HIV in KwaZulu-Natal, South Africa	HIV-TB CO-INFECTION; ISONIAZID PREVENTIVE THERAPY; MIXED-METHODOLOGY; POPULATION-BASED EFFECTIVENESS TRIAL; TUBERCULOSIS	Despite the fact that tuberculosis (TB) is a curable disease, it remains the number one cause of death amongst people with AIDS globally. South Africa has the highest number of people living with HIV (5.6 million) and the highest incidence of TB and HIV-TB worldwide (981 and 591 per 100 000, respectively). Latent TB infection (LTBI) is a dormant stage preceding TB disease. Although treatment for …	INTERNATIONAL HEALTH; POPULATION HEALTH	EPIDEMIOLOGY; AIDS	Circulatory and Respiratory Health	Clinical	University of Calgary	Alberta	University of Calgary	2013-05-01	2016-04-30	award	0	0	0	0	0	0	0	0	0	0	0	0	0	50000	50000	50000	150000	2				246	0	0	0	0	0
1350	201306FSS	FSS	Canada Graduate Scholarships – Michael Smith Foreign Study Supplements	AP	STRATEGIC	Boffa, Jody M			Cowie, Robert L	Understandings of tuberculosis following IPT implementation	AIDS; DEATH; DISEASE; ETHNOGRAPHIC; INFECTION; SOUTH AFRICA; TB PROPHYLAXIS; TUBERCULOSIS				Circulatory and Respiratory Health	Health systems/services	University of Calgary	Alberta	University of Calgary	2013-06-01	2013-11-30	award	0	0	0	0	0	0	0	0	0	0	0	0	0	6000	0	0	6000	2				443	0	0	0	0	0
692	200710CGD	CGD	Doctoral Award - Frederick Banting and Charles Best Canada Graduate Scholarships	AP	OPEN	Boily-Larouche, Geneviève			Roger, Michel	Implication de DC-SIGN et DC-SIGNR dans la transmission de la mère à l'enfant du VIH-1	CIS-INFECTION; DC-SIGN; DC-SIGNR; IMMUNITÉ INNÉE; POLYMORPHISMES; TRANS-INFECTION; TRANSMISSION MÈRE-ENFANT; VIH-1	Deux millions d'enfants vivent avec le VIH en Afrique subsaharienne. La majorité de ces infections se font par la transmission de la mère à l'enfant dont le taux, en absence de traitement, varie entre 15% et 45%. Une lectines de type C exprimée à la surface des cellules dendritiques (DC), DC-SIGN et son homologue DC-SIGNR, ont été rapportées comme voie possible d'infection intra-utérine du VIH. L…	IMMUNOLOGY-TRANSPLANTATION; VIROLOGY	AIDS	Infection and Immunity	Biomedical	Centre hospitalier de l'Université de Montréal (CHUM)	Quebec	Université de Montréal	2008-05-01	2011-04-30	award	0	0	0	0	0	0	0	0	38500	35000	35000	2500	0	0	0	0	111000	5				182	0	0	0	0	0
1276	201210HFE	HFE	Fellowship - PA: Biomedical / Clinical HIV/AIDS Research	AP	STRATEGIC	Boily-Larouche, Geneviève			Fowke, Keith R	Longitudinal analysis of immune quiescence and impact of commercial sex work in HIV Exposed Seronegative(HESN) sex workers from Nairobi, Kenya	CYTOKINES/CHEMOKINES; FLOW CYTOMETRY; HIV; HIV EXPOSED SERONEGATIVE INDIVIDUALS (HESN); IMPACT OF SEX WORK; MUCOSAL IMMUNOLOGY; PBMC/ CERVICAL MONONUCLEAR CELLS; REGULATORY T CELL; RESISTANT COMMERCIAL SEX WORKERS; T CELL ACTIVATION MARKERS	There are 2.6 million new HIV infections every year, more than half of them among women. Finding new strategies to develop HIV-preventive tools, such as vaccine or microbicides, remain our best chance to control the pandemic. Studying individuals who remain seronegative despite multiple exposures to HIV will shed light on what are the natural mechanisms involved in protection against HIV infectio…	IMMUNOLOGY-TRANSPLANTATION; VIROLOGY	AIDS; NONE OF THE ABOVE	Infection and Immunity	Biomedical	University of Manitoba	Manitoba	University of Manitoba	2013-04-01	2016-03-31	award	0	0	0	0	0	0	0	0	0	0	0	0	0	45000	45000	45000	135000	2				626	0	0	0	0	0
471	200609OPD	OPD	International Opportunities Program - Development/Planning Grant	GP	STRATEGIC	Boivin, Jean-François		Bharat, Shallini; Brassard, Paul; Gogate, Alka; Jerajani, Hemangi; Kumta, Sameer K; Row-Kavi, Ashok; Setia, Maninder S		Experts workshop - prevention programmes for HIV infected men who have sex with men in mumbai (formerly bombay), India.	EXPERTS WORKSHOP; HIV/AIDS PREVENTION; MEN WHO HAVE SEX WITH MEN; METHODOLOGIES IN MINORITY POPULATION; PREVENTION NEEDS ASSESSMENT; RISKS IN HIV INFECTED INDIVIDUALS	A recent UNAIDS report states that about 5.2 million people in the 15-49 year age range were living with HIV in India in 2005 and the primary cause is sexual transmission (86%). The prevention efforts initially were directed at female sex workers, injection drug users and individuals attending sexually transmitted infection (STI) clinics. However, recently there has been an increased recognition …	INTERNATIONAL HEALTH; POPULATION HEALTH	AIDS; PSYCHO-SOCIAL AND BEHAVIOURAL RESEARCH	Population and Public Health	Social/Cultural/Environmental/Population Health	Jewish General Hospital (Montreal)	Quebec	McGill University	2007-03-01	2008-02-29	grant	0	0	0	0	0	0	25000	0	0	0	0	0	0	0	0	0	25000	2				1348	0	0	0	0	0
537	200702MFE	MFE	CIHR Fellowship	AP	OPEN	Bouchard, Maryse			Bellinger, David C	Exposition au manganèse et à l'arsenic dans l'eau potable et fonctions cognitives chez des enfants âgés de 10 ans	ARSENIC; EAU POTABLE; EXPOSITION; MANGANÈSE; QUANTIFICATION DU RISQUE; QUOTIENT INTELLECTUEL; WISC-III; ÉPIDEMIOLOGIE	Selon une récente étude menée au Bangladesh, la présence de manganèse et d'arsenic dans l'eau pourrait avoir des effets néfastes sur les habiletés intellectuelles des enfants. En Amérique du Nord, on retrouve des concentrations très variables de ces deux éléments dans l'eau, et des concentrations parfois très élevées sont retrouvées dans les aquifères de certaines régions avec des caractéristique…	ENVIRONMENTAL INFLUENCES ON HEALTH; NERVOUS SYSTEM	ENVIRONMENTAL INFLUENCES ON HEALTH; MENTAL DISABILITY	Human Development, Child and Youth Health	Social/Cultural/Environmental/Population Health	Individuals Outside Canada	Not Specified	Individuals Outside Canada	2007-09-01	2010-08-31	award	0	0	0	0	0	0	0	38750	50000	50000	11250	0	0	0	0	0	150000	2				867	0	0	0	0	0
53	200010MDR	JUD	Laval University/CIHR Doctoral Research Award	AP	STRATEGIC	Boucher, Nathalie			Papadopoulou, Barbara	Étude des mécanismes moléculaires impliqués dans la régulation stade-spécifique de gènes différentiellement exprimés au stade intracellulaire du parasite Leishmania	FACTEURS PROTÉIQUES; GÈNES AMASTIGOTE-SPÉCIFIQUES; INACTIVATION GÉNIQUE; LEISHMANIA; RÉGULATION GÉNIQUE; VACCIN		MOLECULAR BIOLOGY; BACTERIOLOGY	INFECTIOUS AND PARASITIC; PARASITIC	Infection and Immunity	Biomedical	Université Laval	Quebec	Université Laval	2001-04-01	2003-03-31	award	0	19530	20500	20500	0	0	0	0	0	0	0	0	0	0	0	0	60530	4				774	0	25281.2	25953	25246.1	0
472	200609MSH	MSH	CIHR New Investigator	AP	OPEN	Boulanger, Martin J				Defining the structural basis of surface antigen glycoprotein (SAG) mediated virulence in toxoplasma gondii	HOST PATHOGEN INTERACTIONS; STRUCTURAL BASIS OF VIRULENCE; STRUCTURE GUIDED DRUG DESIGN; THERMODYNAMICS/ENERGETICS; TOXOPLASMA GONDII; X-RAY CRYSTALLOGRAPHY	Toxoplasma gondii is a serious, medically relevant pathogen that infects nearly one third of the human population worldwide. In humans, it can cause lethal infections in the developing fetus and immunocompromised patients (AIDS, cancer and organ transplant) as well as severe ocular infections in both children and adults. In all hosts, it establishes chronic infections that persist for life. Altho…	BIOCHEMISTRY; DRUG RESEARCH	INFECTIOUS AND PARASITIC; PARASITIC	Infection and Immunity	Biomedical	University of Victoria (British Columbia)	British Columbia	University of Victoria (British Columbia)	2007-07-01	2012-03-31	award	0	0	0	0	0	0	0	45000	60000	60000	60000	60000	0	0	0	0	285000	4				1270	0	0	0	0	0
474	200609MOP	MOP	Operating Grant	GP	OPEN	Boulanger, Martin J				Defining the structural basis of surface antigen glycoprotein (SAG) mediated virulence in toxoplasma gondii	HOST PATHOGEN INTERACTIONS; STRUCTURAL BASIS OF VIRULENCE; STRUCTURE GUIDED DRUG DESIGN; THERMODYNAMICS/ENERGETICS; TOXOPLASMA GONDII; X-RAY CRYSTALLOGRAPHY	Toxoplasma gondii is a serious, medically relevant pathogen that infects nearly one third of the human population worldwide. In humans, it can cause lethal infections in the developing fetus and immunocompromised patients (AIDS, cancer and organ transplant) as well as severe ocular infections in both children and adults. In all hosts, it establishes chronic infections that persist for life. Altho…	BIOCHEMISTRY; DRUG RESEARCH	INFECTIOUS AND PARASITIC; PARASITIC	Infection and Immunity	Biomedical	University of Victoria (British Columbia)	British Columbia	University of Victoria (British Columbia)	2007-04-01	2012-03-31	grant	0	0	0	0	0	0	16953	77101	94054	94054	94054	94054	0	0	0	0	470270	4				1039	0	0	0	0	0
1182	201109MOP	MOP	Operating Grant	GP	OPEN	Boulanger, Martin J				The molecular basis of host cell invasion by Apicomplexan parasites	APICOMPLEXAN PARASITES; HOST-PARASITE INTERACTIONS; PLASMODIUM SPECIES; RECEPTOR-LIGAND COMPLEXES; STRUCTURAL BASIS OF VIRULENCE; STRUCTURE GUIDED DRUG DESIGN; THERMODYNAMICS; TOXOPLASMA GONDII; VACCINE ENGINEERING; X-RAY CRYSTALLOGRAPHY	Apicomplexan parasites cause significant morbidity and mortality in humans and animals. The two most important genera with respect to human health are Toxoplasma and Plasmodium, the etiological agents of toxoplasmosis and malaria, respectively. Unlike many parasitic diseases, Toxoplasma infections are highly prevalent in developed countries. In fact, one of the largest global water-borne outbreak…	BIOCHEMISTRY; BIOPHYSICS	INFECTIOUS AND PARASITIC; PARASITIC	Infection and Immunity	Biomedical	University of Victoria (British Columbia)	British Columbia	University of Victoria (British Columbia)	2012-04-01	2017-03-31	grant	0	0	0	0	0	0	0	0	0	0	0	0	144479	145997	155616	168514	784827	3				1046	0	0	0	0	0
736	200803IG1	IG1	Operating Grant - PA: Institute of Genetics (Bridge Funding)	GP	STRATEGIC	Boulianne, Gabrielle L				Drosophila models of human obesity	BEHAVIOR; CENTRAL NERVOUS SYSTEM; DROSOPHILA; GENETICS; LIPIDS; OBESITY	In the past decade, obesity has been recognized as an increasing threat to the global health of children and adults. This has prompted considerable efforts to understand the causes of obesity in order to develop potential treatments. While lifestyle (i.e. diet and exercise) are known to play an important role in maintaining normal body weight it is increasingly clear that genes also play a role i…	METABOLISM/DIABETES; NUTRITION	OBESITY; METABOLISM AND NUTRITION	Nutrition, Metabolism and Diabetes	Biomedical	Hospital for Sick Children (Toronto)	Ontario	University of Toronto	2008-10-01	2009-09-30	grant	0	0	0	0	0	0	0	0	100000	0	0	0	0	0	0	0	100000	4				700	0	0	0	0	0
1013	201003MOP	MOP	Operating Grant	GP	OPEN	Bourgeault, Ivy L	Labonté, Ronald; Tomblin Murphy, Gail G	Barclay, Gillian; Crush, Jonathan S; Davies, Anita A; Deonandan, Raywat S; Dogbey, BRENDA A; Eckenwiler, Lisa; Hagopian, Amy; Hatcher Roberts, Janet Louise L; Huish, Robert; Martin, Susan; Mchale, John; Mills, Edward J; Mulay, Shree; Packer, Corinne A; Palaganas, Erlinda C; Sanders, David M; Santiago, Mark Lawrence; Spitzer, Denise L; Squires, Allison; Thomas, Philomina; Walton-Roberts, Margaret …		"Source" Country Perspectives on the Migration of Highly Trained Health Personnel: Causes, Consequences and Responses	COMPARATIVE ANALYSIS; CONSEQUENCES; HEALTH HUMAN RESOURCES; MIGRATION POLICY; POLICY RESPONSES; SOURCE COUNTRIES	This research will address some of the causes, consequences and responses of source countries to the migration of their highly trained health personnel. This will include a focus on doctors, nurses and health care managers and educators. The countries that we are going to examine specifically include the Philippines, India, South Africa, and the Caribbean region. We will be gathering details abou…	HEALTH SERVICES RESEARCH; SOCIETAL & CULTURAL DIMENSIONS OF HEALTH	HEALTH POLICY; HEALTH EQUITY	Health Services and Policy Research	Health systems/services	University of Ottawa	Ontario	University of Ottawa	2010-10-01	2013-09-30	grant	0	0	0	0	0	0	0	0	0	0	204395	409248	353791	148937	0	0	1116371	2				1170	0	0	0	0	0
176	200306DPM	DPM	Rx&D - HRF/CIHR Summer Research Awards in Medicine & Pharmacy	AP	STRATEGIC	Bowmer, Ian				Rx&D-HRF/CIHRSummer Research Awards in Medicine 2003-2004 (Memorial University of Newfoundland); 4 students: Allison M. LEONARD, Bryan G. WHITE, Nancy D.HACKETT, Aiden G. BRAZIL					Other	Not applicable/Specified	Memorial University of Newfoundland	Newfoundland	Memorial University of Newfoundland	2003-06-01	2003-11-30	award	0	0	0	8096	0	0	0	0	0	0	0	0	0	0	0	0	8096	5				400	0	0	0	9970.37	0
124	200210GLH	GLH	Global Health Research Program Development and Planning Grants	GP	STRATEGIC	Boyce, William F	Jolly, Rosemary J	Crush, Jonathan S; Epprecht, Marc A; Jeeves, Alan H; Mitchell, Claudia; Preston-Whyte, Eleanor; Verma, Sarita		Transforming violent gender relations to reduce risk of HIV/AIDS among South African young women and girls	GENDER; HIV / AIDS; PRIMARY CARE; SOUTH AFRICA; VIOLENCE		SOCIETAL & CULTURAL DIMENSIONS OF HEALTH; HEALTH SERVICES RESEARCH	AIDS; SOCIETAL & CULTURAL DIMENSIONS OF HEALTH	Gender and Health	Social/Cultural/Environmental/Population Health	Queen's University (Kingston, Ontario)	Ontario	Queen's University (Kingston, Ontario)	2003-03-01	2004-02-29	grant	0	0	100000	0	0	0	0	0	0	0	0	0	0	0	0	0	100000	2				495	0	0	126600	0	0
186	200309GLP	GLP	Global Health Research Pilot Project Grants	GP	STRATEGIC	Boyce, William F	Jolly, Rosemary J	Dodson, Belinda Jean; Jeeves, Alan H; Mitchell, Claudia; Morris, Ronald W; Preston-Whyte, Eleanor; Reid, Steve J; Verma, Sarita		Transforming violent gender relations to reduce risk of HIV/AIDS among South African young women and girls	GENDER; HIV / AIDS; PRIMARY CARE; SOUTH AFRICA; VIOLENCE	South Africa has both the highest levels of sexual violence and one of the fastest growing HIV/AIDS epidemics in the world. There is considerable doubt about whether individualistic behavioural change programs are working and there are numerous gaps in knowledge of how socio-cultural factors affect the violence problem in rural areas. This phase of the study is intended to pilot test instruments …	SOCIETAL & CULTURAL DIMENSIONS OF HEALTH; HEALTH SERVICES RESEARCH	AIDS; SOCIETAL & CULTURAL DIMENSIONS OF HEALTH	Gender and Health	Social/Cultural/Environmental/Population Health	Queen's University (Kingston, Ontario)	Ontario	Queen's University (Kingston, Ontario)	2004-03-01	2005-03-31	grant	0	0	0	100000	0	0	0	0	0	0	0	0	0	0	0	0	100000	2				516	0	0	0	123152	0
133	200210GLH	GLH	Global Health Research Program Development and Planning Grants	GP	STRATEGIC	Boyle, Michael H	Bennett, Kathryn J; Cairney, John; Dooley, Martin D; Lievesley, Denise A; Murray, T. S; Mustard, Cameron A; Willms, J. D; Zeesman, Allen			Environmental influences on child health and development: A global health research program	CHILD HEALTH AND DEVELOPMENT; CULTURAL) INFLUENCES; ECONOMIC; ENVIRONMENTAL (SOCIAL; GOVERNMENTAL POLICY & INIATIVES; INTERNATIONAL COMPARISIONS; MULTILEVEL MODELLING		SOCIETAL & CULTURAL DIMENSIONS OF HEALTH; ENVIRONMENTAL INFLUENCES ON HEALTH	DETERMINANTS OF HEALTH; POPULATION HEALTH	Population and Public Health	Social/Cultural/Environmental/Population Health	McMaster University	Ontario	McMaster University	2003-03-01	2004-02-29	grant	0	0	100000	0	0	0	0	0	0	0	0	0	0	0	0	0	100000	1				493	0	0	126600	0	0
289	200410MFE	IPD	CIHR Institute of Infection and Immunity Fellowships	AP	STRATEGIC	Braitstein, Paula			Egger, Matthias	Hepatitis C co-infection among individuals initiating antiretroviral therapy in low income countries	ANTIRETROVIRAL THERAPY; CO-INFECTION; COHORT STUDIES; DISEASE PROGRESSION; HEPATITIS C; HIV/AIDS; INFECTIOUS DISEASES; MORTALITY; POPULATION HEALTH; RESOURCE POOR SETTINGS	In the developed world, approximately 30% of all HIV-infected individuals are co-infected with the hepatitis C virus (HCV). HIV can greatly exacerbate HCV disease, worsen HCV treatment outcomes, and HCV can negatively affect HIV treatment (antiretroviral therapy). HCV is now a leading cause of death in HIV-infected patients. Globally, Africa has the highest prevalence of both HCV and HIV. Antiret…	POPULATION HEALTH; INTERNATIONAL HEALTH	AIDS; HEALTH CARE DELIVERY	Infection and Immunity	Clinical	Individuals Outside Canada	Not Specified	Individuals Outside Canada	2005-04-01	2006-10-31	award	0	0	0	0	0	66250	15000	0	0	0	0	0	0	0	0	0	81250	2				733	0	0	0	0	0
1421	201405CPP	CPP	Applied Public Health Chair	AP	STRATEGIC	Braitstein, Paula				Evaluating a Population-Health HIV Treatment as Prevention Intervention	AFRICA; EPIDEMIOLOGY; GENERAL POPULATION; HIV/AIDS; IMPLEMENTATION SCIENCE; KENYA; MOST AT-RISK POPULATIONS; POPULATION HEALTH; PUBLIC HEALTH; QUALITATIVE METHODS	The expansion of access to antiretroviral therapy (ART) has led to a dramatic reduction in HIV-related death and disease and transformed HIV into a chronic manageable illness. Now, the potential of HIV Treatment as Prevention (TasP) suggests that earlier and more aggressive treatment will extend the personal benefits of ART to produce important population health benefits, particularly in decreasi…	POPULATION HEALTH; HEALTH RESEARCH	AIDS; HEALTH EQUITY	Population and Public Health	Social/Cultural/Environmental/Population Health	University of Toronto	Ontario	University of Toronto	2014-10-01	2019-09-30	award	0	0	0	0	0	0	0	0	0	0	0	0	0	0	135000	185000	925000	2				326	0	0	0	0	0
1519	201508PCS	PCS	Planning and Dissemination Grant– Institute Community Support	GP	STRATEGIC	Braitstein, Paula				Nutrition, food security and resilient adaptation to climate change in Canada and East Africa	AGRICULTURE; BIODIVERSITY; CLIMATE CHANGE; DESERTIFICATION; ENVIRONMENT; FOOD SECURITY; NUTRITION; SURVIVAL	The world is changing fast. Globally, forests are disappearing, oceans are emptying, and droughts and floods are becoming more common, and more severe. Ever more people are moving to cities, many lying in coastal regions expected to be flooded over the next several decades due to rising ocean levels. It is estimated that at least a billion people may become malnourished by 2050 as a result of the…	POPULATION HEALTH; NUTRITION	ENVIRONMENTAL INFLUENCES ON HEALTH; HEALTH EQUITY	Nutrition, Metabolism and Diabetes	Social/Cultural/Environmental/Population Health	University of Toronto	Ontario	University of Toronto	2015-04-01	2016-03-31	grant	0	0	0	0	0	0	0	0	0	0	0	0	0	0	0	15000	15000	2				1364	0	0	0	0	0
1526	201512HIM	HIM	HIV Implementation Science – Component 1	GP	STRATEGIC	Braitstein, Paula				Identifying, adapting and piloting interventions to engage street-connected children and youth in the HIV prevention-care continuum in a resource-constrained setting	ANTIRETROVIRAL TREATMENT; HIV; HOMELESS; KENYA; PREVENTION; YOUTH	This research will use a combination of methods to identify feasible, cost-effective and sustainable interventions to engage street children and in Kenya into HIV prevention, care and treatment. We will undertake reviews of the literature geared at street-connected and other marginalized youth populations, and engage in extensive community and other consultations to identify those interventions t…	POPULATION HEALTH; INTERNATIONAL HEALTH	AIDS; DETERMINANTS OF HEALTH	Population and Public Health	Social/Cultural/Environmental/Population Health	University of Toronto	Ontario	University of Toronto	2016-03-01	2017-08-31	grant	0	0	0	0	0	0	0	0	0	0	0	0	0	0	0	149995	149995	2				646	0	0	0	0	0
1399	201403MOP	MOP	Operating Grant	GP	OPEN	Brauer, Michael	Yusuf, Salim	Burnett, Richard T; Duong, Mylinh; Hystad, Perry W; Martin, Randall V; O'Byrne, Paul M; Teo, Koon K		PURE AIR: A Global Assessment of Air Pollution and Respiratory and Cardiovascular Disease within the Prospective Urban and Rural Epidemiological Study	AIR POLLUTION; CARDIOVASCULAR DISEASE; ENVIRONMENTAL EPIDEMIOLOGY; ENVIRONMENTAL HEALTH; GLOBAL HEALTH; PARTICULATE MATTER; RESPIRATORY DISEASE	Recent estimates suggest that 3.2 million deaths per year are attributable to outdoor air pollution globally, with 3.5 million deaths attributable to household air pollution from cooking and heating with solid fuels. These estimates place exposures to air pollution among the most important modifiable risk factors for global disease burden; however, they incorporate substantial uncertainty. In par…	ENVIRONMENTAL INFLUENCES ON HEALTH; POPULATION HEALTH	ENVIRONMENTAL INFLUENCES ON HEALTH; POPULATION HEALTH	Population and Public Health	Social/Cultural/Environmental/Population Health	University of British Columbia	British Columbia	University of British Columbia	2014-07-01	2018-06-30	grant	0	0	0	0	0	0	0	0	0	0	0	0	0	0	187156	237219	753674	1				1218	0	0	0	0	0
60	200010JUD	JUD	Laval University/CIHR Doctoral Research Award	AP	STRATEGIC	Breton, Marie C			Papadopoulou, Barbara	Développement d'un vecteur microbien atténué exprimant des protéines du VIH pour vaccination contre le VIH et étude de la réponse immunitaire développé chez un modèle expérimental de souris	ANTIGÈNES DE SURFACE; CONTRÔLE DE L'INFECTION; HUMORALE; INTRACELLULAIRE; LEISHMANIA; PROTECTION; PROTÉINES EXPRIMÉES: SURFACE; PROTÉINES RÉGULATRICES; RÉPONSE IMMUNITAIRE CELLULAIRE; VACCIN RECOMBINANT; VECTEUR ATTÉNUÉ; VIH		IMMUNOLOGY-TRANSPLANTATION; MOLECULAR BIOLOGY	INFECTIOUS AND PARASITIC; AIDS	Infection and Immunity	Biomedical	Université Laval	Quebec	Université Laval	2001-04-01	2002-03-31	award	0	9765	0	0	0	0	0	0	0	0	0	0	0	0	0	0	9765	4				773	0	12640.6	0	0	0
105	200110HDR	HDR	CIHR Doctoral Research Award (HIV/AIDS) - Biomedical/Clinical Stream	AP	STRATEGIC	Breton, Marie C			Papadopoulou, Barbara	Développement d'un vecteur microbien atténué exprimant des protéines du VIH pour vaccination contre le VIH et étude de la réponse immunitaire développée chez un modèle expérimental de souris	AMYGDALES; CELLULES DENDRITIQUES; EXPRESSION D'ANTIGÈNES; LEISHMANIA; PROTECTION; RÉPONSE IMMUNITAIRE; VACCIN RECOMBINANT; VECTEUR ATTÉNUÉ; VIH		IMMUNOLOGY-TRANSPLANTATION; MOLECULAR BIOLOGY	INFECTIOUS AND PARASITIC; AIDS	Infection and Immunity	Biomedical	Université Laval	Quebec	Université Laval	2002-04-01	2004-03-31	award	0	0	20500	20500	0	0	0	0	0	0	0	0	0	0	0	0	41000	4				616	0	0	25953	25246.1	0
27	199909MOP	MOP	Operating Grant	GP	OPEN	Bretscher, Peter A				Modulation of immunity against mycobacteria and Leishmania: Vaccination against and treatment of disease	AIDS; IMMUNOLOGICAL MEMORY; LEISHMANIASIS; REACTIVATION DISEASE; TREATMENT OF CHRONIC INFECTIOUS DISEASE; TUBERCULOSIS; VACCINATION		IMMUNOLOGY-TRANSPLANTATION	INFECTIOUS AND PARASITIC; MULTIPLE DISEASE RELEVANCE	Infection and Immunity	Biomedical	University of Saskatchewan	Saskatchewan	University of Saskatchewan	2000-04-01	2003-03-31	grant	123137	123137	123137	0	0	0	0	0	0	0	0	0	0	0	0	0	369411	4				1052	163408	159398	155891	0	0
116	200209MOP	MOP	Operating Grant	GP	OPEN	Bretscher, Peter A				Regulation and modulation of the immune response to leishmania parasites, mycobacteria and tumors; towards vaccination against the corresponding diseases	CHRONIC INFECTIONS DISEASES; IMMUNE CLASS REGULATION; IMMUNOTHERAPY; LEISHMANIASIS; TUBERCULOSIS; TUMOR IMMUNOLOGY; VACCINATION	The immune system has different tools to fight foreign invaders. The two major tools are antibody molecules and cells. Both are highly specific in initiating attacks. Antibodies, for example, can bind toxins, poisons made by bacteria, aiding their removal and breakdown, whilst cells of the immune system can bind virally infected cells, delivering substances that destroy the virus. The antibodies …	IMMUNOLOGY-TRANSPLANTATION	MULTIPLE DISEASE RELEVANCE	Infection and Immunity	Biomedical	University of Saskatchewan	Saskatchewan	University of Saskatchewan	2003-04-01	2003-09-30	grant	0	0	0	15392	0	0	0	0	0	0	0	0	0	0	0	0	15392	4				1054	0	0	0	18955.5	0
468	200609OPD	OPD	International Opportunities Program - Development/Planning Grant	GP	STRATEGIC	Brewer, Timothy F		Heymann, Sally J		Risk factors for emerging diseases	EMERGING DISEASES; EPIDEMIOLOGY; INFECTIOUS DISEASES; PREVENTION; SOCIAL DETERMINANTS; SURVEILLANCE	The prevention of the next pandemic is recognized as one of the greatest challenges confronting health today. Pandemics and emerging diseases, such as the HIV pandemic and the SARS outbreak, have overwhelmed health care systems and caused substantial economic losses. Though pandemics can occur at any time and place, populations living in poverty, overcrowding or lacking adequate sanitation are mo…	INTERNATIONAL HEALTH; POPULATION HEALTH	INFECTIOUS AND PARASITIC; DETERMINANTS OF HEALTH	Infection and Immunity	Social/Cultural/Environmental/Population Health	Research Institute of the McGill University Health Centre	Quebec	McGill University	2007-03-01	2008-02-29	grant	0	0	0	0	0	0	25000	0	0	0	0	0	0	0	0	0	25000	2	3			1326	0	0	0	0	0
877	200810CGD	CGD	Doctoral Award - Frederick Banting and Charles Best Canada Graduate Scholarships	AP	OPEN	Brisbois, Benjamin W			Spiegel, Jerry M	Overcoming barriers to effective public health policies: The case of pesticide exposure on small Ecuadorian banana farms.	COMMUNITY-BASED; DENGUE; ECOSYSTEM APPROACH TO HEALTH; ECUADOR; EQUITY; KNOWLEDGE TRANSLATION; LATIN AMERICA; PARTICIPATORY; POLICY; SCALE-UP	The proposed research examines how ecosystem management, carried out in full collaboration with implicated communities, can improve health through elimination of breeding sites for the mosquito that transmits the dengue virus. Aedes aegypti mosquitoes, which breed in clean standing water, are the main carrier of the four strains of dengue, which can lead to simple dengue fever, more serious dengu…	ENVIRONMENTAL INFLUENCES ON HEALTH; INTERNATIONAL HEALTH	ENVIRONMENTAL INFLUENCES ON HEALTH; EPIDEMIOLOGY	Population and Public Health	Social/Cultural/Environmental/Population Health	University of British Columbia	British Columbia	University of British Columbia	2009-09-01	2013-11-30	award	0	0	0	0	0	0	0	0	0	35000	35000	35000	0	0	0	0	105000	2				176	0	0	0	0	0
1444	201409FDN	FDN	Foundation Grant	GP	OPEN	Brisson, Marc		Baussano, Iacopo; Boily, Marie-Claude; Chesson, Harrell; Halperin, Scott A; Hutubessy, Raymond C; Jit, Mark; Lambert, Gilles; Sander, Beate H		Using mathematical modeling and health economics to evaluate and optimize infectious disease prevention strategies	CLOSTRIDIUM DIFFICILE; ECONOMIC EVALUATION; HEALTH INEQUALITIES; HUMAN PAPILLOMAVIRUS; INFECTIOUS DISEASES; POPULATION HEALTH; SCREENING; TRANSMISSION-DYNAMIC MATHEMATICAL MODELING; VACCINATION; VARICELLA-ZOSTER VIRUS		POPULATION HEALTH; HEALTH SERVICES RESEARCH	POPULATION HEALTH; INFECTIOUS AND PARASITIC	Population and Public Health	Social/Cultural/Environmental/Population Health	Université Laval	Quebec	Université Laval	2015-07-01	2022-06-30	grant	0	0	0	0	0	0	0	0	0	0	0	0	0	0	0	393384	2384146	3				420	0	0	0	0	0
419	200603CCI	CCI	China-Canada Joint Health Research Initiative	GP	STRATEGIC	Brochu, Serge	Lu, Lin			Opioid Dependence Treatment: A Comparative Study between Canada and China	BIOLOGICAL MODEL; COMPARISON; DRUG ADDICTION; IMPACT; OF TREATMENT.; OPIOID; PSYCHOLOGICAL MODEL; SOCIAL MODEL		HEALTH SERVICES RESEARCH; PSYCHOSOCIAL/HEALTH BEHAVIOURAL RES.	HEALTH SERVICES RESEARCH; DRUGS- PHARMACEUTICAL SCIENCE/CHEMISTRY & NON MEDICAL USE OF DRUGS	Neurosciences, Mental Health and Addiction	Social/Cultural/Environmental/Population Health	Université de Montréal	Quebec	Université de Montréal	2006-11-01	2009-10-31	grant	0	0	0	0	0	0	13755	29799	29998	16176	0	0	0	0	0	0	89728	5				47	0	0	0	0	0
1156	201106THA	THA	Team Grant: HIV/AIDS Vaccine Discovery and Social Research	GP	STRATEGIC	Brockman, Mark A	De Bruyn, Guy; Gray, Glenda E; Kaida, Angela K; Ndung'u, Thumbi; Snyder, Jeremy C	Brumme, Zabrina; Dietrich, Janan J; Gelderblom, Huub C; Hogg, Robert S; Mokgoro, Mammekwa; Morris, Lynn; Niikura, Masahiro; Nkala, Busisiwe D; Pantophlet, Ralph A; Smit, Jennifer A; Tiemessen, Caroline T		Barriers to engaging young people in HIV vaccine trials in a priority setting.	ACUTE HIV INFECTION; ADOLESCENT POPULATIONS (HIGH-RISK); BIOMEDICAL RESEARCH; HIV/AIDS; MEDICAL/RESEARCH ETHICS; SOCIO-BEHAVIORAL ANALYSIS	Despite ongoing prevention efforts, HIV incidence in South African youth remains remarkably high. Inclusion of high-risk adolescent populations in vaccine trials will be essential to ensure the success of future efforts, but limited data exist on social, ethical, political, and regulatory barriers to recruit minors into large-scale trials in South Africa. Biological changes, particularly at mucos…	HEALTH RESEARCH; INTERNATIONAL HEALTH	AIDS; MULTIDISCIPLINARY	Infection and Immunity	Social/Cultural/Environmental/Population Health	Simon Fraser University (Burnaby, B.C.)	British Columbia	Simon Fraser University (Burnaby, B.C.)	2011-12-01	2016-11-30	grant	0	0	0	0	0	0	0	0	0	0	0	56400	227685	307920	281565	150460	1165396	2				1467	0	0	0	0	0
1156	201106THA	THA	Team Grant: HIV/AIDS Vaccine Discovery and Social Research	GP	STRATEGIC	Brockman, Mark A	De Bruyn, Guy; Gray, Glenda E; Kaida, Angela K; Ndung'u, Thumbi; Snyder, Jeremy C	Brumme, Zabrina; Dietrich, Janan J; Gelderblom, Huub C; Hogg, Robert S; Mokgoro, Mammekwa; Morris, Lynn; Niikura, Masahiro; Nkala, Busisiwe D; Pantophlet, Ralph A; Smit, Jennifer A; Tiemessen, Caroline T		Barriers to engaging young people in HIV vaccine trials in a priority setting.	ACUTE HIV INFECTION; ADOLESCENT POPULATIONS (HIGH-RISK); BIOMEDICAL RESEARCH; HIV/AIDS; MEDICAL/RESEARCH ETHICS; SOCIO-BEHAVIORAL ANALYSIS	Despite ongoing prevention efforts, HIV incidence in South African youth remains remarkably high. Inclusion of high-risk adolescent populations in vaccine trials will be essential to ensure the success of future efforts, but limited data exist on social, ethical, political, and regulatory barriers to recruit minors into large-scale trials in South Africa. Biological changes, particularly at mucos…	HEALTH RESEARCH; INTERNATIONAL HEALTH	AIDS; MULTIDISCIPLINARY	Infection and Immunity	Social/Cultural/Environmental/Population Health	Simon Fraser University (Burnaby, B.C.)	British Columbia	Simon Fraser University (Burnaby, B.C.)	2011-12-01	2016-11-30	grant	0	0	0	0	0	0	0	0	0	0	0	50000	0	0	0	0	50000	2				1465	0	0	0	0	0
1454	201408PCS	PCS	Planning and Dissemination Grant– Institute Community Support	GP	STRATEGIC	Brockman, Mark A		Jaye, Assan; Newman, Peter A; Ostrowski, Mario A; Rosenthal, Kenneth L; Wainberg, Mark A		2nd Afri-Can Forum of CHVI-funded HIV Prevention and Vaccine Teams	HIV/AIDS	With partial support from a 2012 CIHR planning and dissemination grant, the 1st Afri-Can Forum was held in Entebbe, Uganda, in January 2013. This event promoted communication and collaboration among over 130 Canadian and African researchers from 7 GHRI Canada-Africa HIV capacity-building projects and 5 CHVI HIV vaccine discovery and social research teams. The forum was so successful that GHRI has…	HEALTH RESEARCH; INTERNATIONAL HEALTH		Infection and Immunity	Clinical	Simon Fraser University (Burnaby, B.C.)	British Columbia	Simon Fraser University (Burnaby, B.C.)	2015-01-01	2015-12-31	grant	0	0	0	0	0	0	0	0	0	0	0	0	0	0	10000	0	10000	2				1371	0	0	0	0	0
777	200810MIP	MIP	Meetings, Planning and Dissemination Grant: Population and Public Health	GP	STRATEGIC	Brockton, Nigel T		Kelemen, Linda E		Toward the last cohort: Banking for a global investment	BIOREPOSITORY; CANCER PREVENTION; COHORT; GLOBAL HEALTH; POPULATION HEALTH	The timeliness of this conference, "Toward the last cohort: Banking for a global investment", capitalizes on the implementation of the Canadian Partnership for Tomorrow Project cohort and a national biorepository, and permits Canadian investigators to network with others during these early stages of implementation, when best practice protocols can be disseminated and adapted to the Canadian situa…			Cancer Research	Health systems/services	Alberta Health Services	Alberta	University of Alberta	2009-01-01	2009-12-31	grant	0	0	0	0	0	0	0	0	25000	0	0	0	0	0	0	0	25000	2				1004	0	0	0	0	0
500	200612OPD	OPD	International Opportunities Program - Development/Planning Grant	GP	STRATEGIC	Brown, Earl G		Liu, Jinhua		Evolution of interferon resistance of avian and human influenza viruses.	ANIMAL INFLUENZA MODELS; AVAIN MODELS; INTERFERON ANTAGONIST; PANDEMIC INFLUENZA; PLANNING COLLABORATION; REVERSE GENETICS	Avian influenza is a continuing threat in both the veterinary and human public health settings. It is very important to enhance basic research in the molecular epidemiology and the pathogenesis of human and avian influenza viruses in order to meet future challenges presented by novel forms of influenza. The University of Ottawa and the China Agricultural University have both demonstrated success …	VIROLOGY; GENETICS	VIRAL; PNEUMONIA	Infection and Immunity	Biomedical	University of Ottawa	Ontario	University of Ottawa	2007-03-01	2008-02-29	grant	0	0	0	0	0	0	19300	0	0	0	0	0	0	0	0	0	19300	5				1324	0	0	0	0	0
1423	201403HBF	HBF	Operating Grant - PA: HIV/AIDS Bridge Funding - Biomedical/Clinical Stream	GP	STRATEGIC	Burgener, Adam	Abdool Karim, Salim S; Mckinnon, Lyle R			Investigating the role of mucosal biomarkers associated with HIV infection risk in the CAPRISA-004 clinical trial	HIV/AIDS; INNATE IMMUNITY; MICROBICIDE; MUCOSAL IMMUNOLOGY; PROTEOMICS	Despite the development of several partially effective HIV prevention tools, HIV-1 continues to infect 2 million individuals per year. As these new infections disproportionally affect women the development of better female-controlled prevention options remains a global public health priority. A recent clinical trial (CAPRISA-004) demonstrated that protection by microbicides is possible, offering …	VIROLOGY; GENOMICS, PROTEOMICS, AND BIOINFORMATICS	AIDS; INFECTIOUS AND PARASITIC	Infection and Immunity	Biomedical	University of Manitoba	Manitoba	University of Manitoba	2014-10-01	2015-09-30	grant	0	0	0	0	0	0	0	0	0	0	0	0	0	0	100000	0	100000	2				601	0	0	0	0	0
786	200810MDR	MDR	CIHR Doctoral Research Award	AP	OPEN	Burgess, Rochelle A			Campbell, Catherine M	Addressing mental health needs in the face of AIDS: A South African Perspective (working title)	COMMUNITY DEVELOPMENT; EVALUATORY RESEARCH; HIV/AIDS; MARGINALIZED COMMUNITIES; MENTAL HEALTH; PROGRAMME DESGIN/IMPLEMENTATION	Current research has unequivocally proven that to change outcomes for individuals living with HIV/AIDS, multi-disciplinary approaches are our best hope. For individuals affected by HIV/AIDS, the stresses of disclosing to family members and adapting to life with a chronic, life threatening disease, mental health status becomes increasingly important to survival. As a result, mental health care has…	MENTAL HEALTH; SOCIETAL & CULTURAL DIMENSIONS OF HEALTH	HEALTH PROMOTION; SOCIETAL & CULTURAL DIMENSIONS OF HEALTH	Population and Public Health	Social/Cultural/Environmental/Population Health	Individuals Outside Canada	Not Specified	Individuals Outside Canada	2009-09-01	2012-09-30	award	0	0	0	0	0	0	0	0	0	18333	27000	27000	8667	0	0	0	81000	2				849	0	0	0	0	0
781	200809MC2	MC2	CIHR Clinician Scientist - Phase 2	AP	STRATEGIC	Burns, Karen E				Evaluating Mechanical Ventilation Discontinuation Practices and Research Recruitment Processes in Critically Ill Adults: A Research Program	CONSENT; CRITICAL CARE; MECHANICAL VENTILATION; OBSERVATIONAL STUDIES; RESEARCH PROCESSES; RESEARCH RECRUITMENT; WEANING	Weaning is the process during which mechanical ventilation is withdrawn and the work of breathing is transferred from the ventilator back to the patient. About 40% of the total time spent on mechanical ventilation is dedicated to weaning. Protracted ventilation is associated with ventilator-related complications and longer stays in the intensive care unit(ICU). Practice variation in weaning may i…	RESPIRATION; ETHICS	RESPIRATION; BIOETHICS	Circulatory and Respiratory Health	Clinical	St. Michael's Hospital (Toronto)	Ontario	University of Toronto	2009-10-01	2012-09-30	award	0	0	0	0	0	0	0	0	0	0	170000	100000	30000	0	0	0	300000	1				829	0	0	0	0	0
1149	201103ISO	ISO	Operating Grant: Industry-partnered Collaborative Research - Other Partner	GP	STRATEGIC	Burns, Karen E		Cook, Deborah J; Dodek, Peter M; Lellouche, François; Meade, Maureen O; Slutsky, Arthur S		Practice Pattern Variation in Discontinuing Mechanical Ventilation in Critically Ill Adults: An International Study.	COLLABORATION; CRITICAL CARE; INTERNATIONAL STUDY; MECHANICAL VENTILATION; OUTCOMES; PROSPECTIVE OBSERVATIONAL STUDY; WEANING	Background: The requirement for ventilator support is a defining feature of critical illness. Weaning is the process during which the work of breathing is transferred from the ventilator back to the patient. Approximately 40% of the total time spent on ventilators is dedicated to weaning. The extent of practice variation in how this complex and expensive technology is discontinued from critically…	INTERNATIONAL HEALTH; RESPIRATION	HEALTH CARE DELIVERY; RESPIRATION	Circulatory and Respiratory Health	Clinical	St. Michael's Hospital (Toronto)	Ontario	University of Toronto	2011-10-01	2014-09-30	grant	0	0	0	0	0	0	0	0	0	0	0	30000	37521	12500	0	0	80021	1				746	0	0	0	0	0
1149	201103ISO	ISO	Operating Grant: Industry-partnered Collaborative Research - Other Partner	GP	STRATEGIC	Burns, Karen E		Cook, Deborah J; Dodek, Peter M; Lellouche, François; Meade, Maureen O; Slutsky, Arthur S		Practice Pattern Variation in Discontinuing Mechanical Ventilation in Critically Ill Adults: An International Study.	COLLABORATION; CRITICAL CARE; INTERNATIONAL STUDY; MECHANICAL VENTILATION; OUTCOMES; PROSPECTIVE OBSERVATIONAL STUDY; WEANING	Background: The requirement for ventilator support is a defining feature of critical illness. Weaning is the process during which the work of breathing is transferred from the ventilator back to the patient. Approximately 40% of the total time spent on ventilators is dedicated to weaning. The extent of practice variation in how this complex and expensive technology is discontinued from critically…	INTERNATIONAL HEALTH; RESPIRATION	HEALTH CARE DELIVERY; RESPIRATION	Circulatory and Respiratory Health	Clinical	St. Michael's Hospital (Toronto)	Ontario	University of Toronto	2011-10-01	2014-09-30	grant	0	0	0	0	0	0	0	0	0	0	0	0	0	0	4979	0	4979	1				745	0	0	0	0	0
1198	201110MC2	MC2	CIHR Clinician Scientist - Phase 2	AP	STRATEGIC	Burns, Karen E				Evaluating Mechanical Ventilation Discontinuation Practices and Research Recruitment Processes in Critically Ill Adults: A Research Program	AUTOMATED WEANING SYSTEMS; CONSENT; INTERNATIONAL; MECHANICAL VENTILATION; PROSPECTIVE OBSERVATIONAL STUDY; RANDOMIZED TRIAL; SYSTEMATIC REVIEW	Background: Nearly 40% of the time spent on ventilators is directed at weaning or transferring the work of breathing from the ventilator back to the patient. While evidence exists to support use of selected techniques, many factors limit their use in practice resulting in weaning practice variation. Automated weaning systems aim to limit practice variation and reduce the time spent on ventilators…	RESPIRATION; ETHICS	RESPIRATION; RESEARCH ETHICS	Circulatory and Respiratory Health	Clinical	St. Michael's Hospital (Toronto)	Ontario	University of Toronto	2012-10-01	2015-09-30	award	0	0	0	0	0	0	0	0	0	0	0	0	25000	60000	60000	35000	180000	1				830	0	0	0	0	0
731	200806ILM	ILM	Meetings, Planning and Dissemination Grant: Health Services and Policy Research	GP	STRATEGIC	Butler, Lorna J		Smadu, Marlene A; Stamler, Lynnette L		Enriching Our Worlds: A Meeting of the Minds on International Workforce Migration	INTERNATIONAL; MIGRATION; POLICY FRAMEWORK; SELF-SUFFICIENCY; WORKFORCE	The intent of this proposal is to host a symposium to create an opportunity for government officials, educators, empolyers, policy makers and professional nursing association leaders to share their knowledge and understandings of nursing workforce migration and the impact on work environments and health care service delivery. Participants will be from Canada and the Philippines. The objectives ar…			Health Services and Policy Research	Health systems/services	University of Saskatchewan	Saskatchewan	University of Saskatchewan	2008-09-01	2009-08-31	grant	0	0	0	0	0	0	0	0	17500	0	0	0	0	0	0	0	17500	1				720	0	0	0	0	0
554	200703CCI	CCI	China-Canada Joint Health Research Initiative	GP	STRATEGIC	Butterworth, Roger F	Peng, Liang	Rose, Christopher; Zwingmann, Claudia		Towards a rational therapy for the cerebral complications of liver failure	ACUTE LIVER FAILURE; AMMONIA; HEPATIC ENCEPHALOPATHY; HEPATOLOGY; NEUROCHEMISTRY; NUCLEAR MAGNETIC RESONANCE SPECTROSCOPY	Liver failure due to viral infections or ingestions of toxic compounds results in neurological and neuropsychiatric disturbances and in many cases to brain swelling and death. The mechanisms responsible for these complications are not understood but ammonia toxicity plays a role. Using the combined expertise of specialized groups in China and Canada, these mechanisms will be studied in a concerte…	GASTROINTESTINAL (LIVER)	LIVER DISEASE	Nutrition, Metabolism and Diabetes	Biomedical	Centre hospitalier de l'Université de Montréal (CHUM)	Quebec	Université de Montréal	2008-01-01	2010-12-31	grant	0	0	0	0	0	0	0	0	29950	29950	22462	0	0	0	0	0	82362	4				118	0	0	0	0	0
554	200703CCI	CCI	China-Canada Joint Health Research Initiative	GP	STRATEGIC	Butterworth, Roger F	Peng, Liang	Rose, Christopher; Zwingmann, Claudia		Towards a rational therapy for the cerebral complications of liver failure	ACUTE LIVER FAILURE; AMMONIA; HEPATIC ENCEPHALOPATHY; HEPATOLOGY; NEUROCHEMISTRY; NUCLEAR MAGNETIC RESONANCE SPECTROSCOPY	Liver failure due to viral infections or ingestions of toxic compounds results in neurological and neuropsychiatric disturbances and in many cases to brain swelling and death. The mechanisms responsible for these complications are not understood but ammonia toxicity plays a role. Using the combined expertise of specialized groups in China and Canada, these mechanisms will be studied in a concerte…	GASTROINTESTINAL (LIVER)	LIVER DISEASE	Nutrition, Metabolism and Diabetes	Biomedical	Université de Montréal	Quebec	Université de Montréal	2008-01-01	2010-12-31	grant	0	0	0	0	0	0	0	7488	0	0	0	0	0	0	0	0	7488	4				119	0	0	0	0	0
497	200610DPH	DPH	Doctoral Research Award - Public Health Research	AP	STRATEGIC	Cabarcas, Fabio E			Spiegel, Jerry M; Yassi, Annalee	Harnessing social capital to reduce human exposure to pesticides: A case study in Ecuador	CASE STUDY; COMMUNITY BASED PROGRAMS; COMMUNITY CAPACITY; HEALTH PROMOTION; INDIGENOUS HEALTH; OCCUPATIONAL HEALTH; PARTICIPATORY ACTION RESEARCH; PESTICIDES; PUBLIC HEALTH; SOCIAL CAPITAL	Building on my experience in local level capacity building for public health, I will address the question, "How can human exposure to pesticides be reduced by harnessing social capital?" Based on a participatory action research case study in an Andean indigenous community, I will effectively contribute to the growing quest for understanding the extent to which community capacity rooted in local g…	POPULATION HEALTH; SOCIETAL & CULTURAL DIMENSIONS OF HEALTH	DETERMINANTS OF HEALTH; SOCIETAL & CULTURAL DIMENSIONS OF HEALTH	Population and Public Health	Social/Cultural/Environmental/Population Health	University of British Columbia	British Columbia	University of British Columbia	2007-09-01	2009-08-31	award	0	0	0	0	0	0	0	13250	22000	8750	0	0	0	0	0	0	44000	2				397	0	0	0	0	0
1150	201102MR2	MR2	MPD: Institute of Infection and Immunity - HIV/AIDS Open	GP	STRATEGIC	Calzavara, Liviana		Allman, Dan B; Myers, Ted		Bridging HIV Social Science Knowledge between the International Research Community and Canada	CAPACITY BUILDING; HIV PREVENTION; KNOWLEDGE TRANSFER AND EXCHANGE; SOCIAL DETERMINANTS OF HEALTH; SOCIAL SCIENCES AND HEALTH	The International Association of HIV Social Scientists (IAOHSS) will host the 1st International HIV Social Science and Humanities Conference in Durban, South Africa (June, 2011). The forum will bring together leading social science and humanities HIV researchers to discuss and exchange ideas, theories and methods with the goal of extending the capacity to better understand and respond to the evol…			Infection and Immunity	Health systems/services	University of Toronto	Ontario	University of Toronto	2011-06-01	2012-05-31	grant	0	0	0	0	0	0	0	0	0	0	0	9990	0	0	0	0	9990	2				1258	0	0	0	0	0
1286	201210MHI	MHI	Dissemination Events - Priority Announcement: HIV/AIDS	GP	STRATEGIC	Calzavara, Liviana	Daftary, Amrita			Social and ethical challenges to HIV and tuberculosis health care: expanding the discourse on integration via roundtable discussion at the 6th South African AIDS Conference	COINFECTION; HEALTH CARE INTEGRATION; HIV/AIDS; KNOWLEDGE TRANSFER AND EXCHANGE; SOUTH AFRICAN AIDS CONFERENCE; TUBERCULOSIS	The 6th South African AIDS Conference or SA AIDS will be held in Durban, South Africa in June 2013. The conference attracts 3,800 international and local researchers, professional and lay health care workers, policymakers, activists and persons living with HIV. The 2013 conference theme is 'Building on Successes: Integrating Systems, with a special emphasis on tackling the dual epidemic of HIV-TB…	HEALTH SERVICES RESEARCH; SOCIETAL & CULTURAL DIMENSIONS OF HEALTH	AIDS; HEALTH SERVICES RESEARCH	Infection and Immunity	Health systems/services	University of Toronto	Ontario	University of Toronto	2013-03-01	2014-02-28	grant	0	0	0	0	0	0	0	0	0	0	0	0	10410	0	0	0	10410	2				970	0	0	0	0	0
1405	201403MOP	MOP	Operating Grant	GP	OPEN	Calzavara, Liviana		Allman, Dan B; Bisaillon, Laura M; Bourne, Adam; Conway, Brian; Daftary, Amrita; Gladstone, Brenda M; Landry, Tamara M; Loutfy, Mona R; Mendelsohn, Joshua; Myers, Ted; Routy, Jean-Pierre		HIV serodiscordant couples in Canada: a mixed-methods study of risk management, health and wellbeing for people living with HIV and their partners	ANTIRETROVIRAL THERAPY; BIOMEDICAL PREVENTION; HIV SERODISCORDANT COUPLES; HIV/AIDS; MIXED METHODS; RELATIONSHIPS; SOCIAL DETERMINANTS OF HEALTH; STIGMA; WELLBEING	In the era of combination antiretroviral therapy, HIV-serodiscordant couples (SDCs) are a growing population group who are unique given that repeated exposure to HIV within the intimate relationship must be continually reconciled with rapid advances in biomedical treatment, sexual risk decision-making, and the maintenance of overall relationship satisfaction. These relationship dynamics occur in …	SOCIETAL & CULTURAL DIMENSIONS OF HEALTH; PSYCHOSOCIAL/HEALTH BEHAVIOURAL RES.	AIDS; DETERMINANTS OF HEALTH	Infection and Immunity	Social/Cultural/Environmental/Population Health	University of Toronto	Ontario	University of Toronto	2014-07-01	2016-12-31	grant	0	0	0	0	0	0	0	0	0	0	0	0	0	0	135641	197318	471733	5				1164	0	0	0	0	0
1500	201503HHP	HHP	Operating Grant - PA: HIV/AIDS Res Initiative - Hlth Svs/Population Hlth Stream	GP	STRATEGIC	Calzavara, Liviana	Cheng, Hua; Loutfy, Mona R	Allman, Dan B; Burchell, Ann N; Hogg, Robert S; Kaul, Rupert; Mendelsohn, Joshua; Moineddin, Rahim; Taleski, Sarah J; Wang, Ying		Observational evaluation of immediate antiretroviral therapy on HIV incidence among HIV-positive men who have sex with men in Shanghai, China	ANTIRETROVIRAL THERAPY; CHINA; HIV AND AIDS; MEN WHO HAVE SEX WITH MEN; SERODISCORDANT COUPLES; TREATMENT AS PREVENTION; TREATMENT OUTCOME	For people living with HIV and AIDS, antiretroviral therapy (ART) provides life-saving clinical benefits. Immediate ART initiation after HIV diagnosis has also been shown to be highly effective at reducing HIV transmission risk within heterosexual HIV-serodiscordant couples; however, equivalent evidence for men who have sex with men (MSM) has been limited to a few observational studies in high-in…	POPULATION HEALTH; HEALTH SERVICES RESEARCH	AIDS; HEALTH CARE DELIVERY	Population and Public Health	Social/Cultural/Environmental/Population Health	University of Toronto	Ontario	University of Toronto	2015-07-01	2018-06-30	grant	0	0	0	0	0	0	0	0	0	0	0	0	0	0	0	112500	450000	2				636	0	0	0	0	0
1520	201508PCS	PCS	Planning and Dissemination Grant– Institute Community Support	GP	STRATEGIC	Calzavara, Liviana	Daftary, Amrita			Enhancing adherence to treatment for multi and extensively drug-resistant tuberculosis in South Africa through a locally informed, patient centred model of care	ADHERENCE; DRUG-RESISTANCE; FEASIBILITY STUDY; IMPLEMENTATION SCIENCE; MDR-TB; MIXED METHODS; PATIENT CENTRED CARE; SOUTH AFRICA; TUBERCULOSIS; XDR-TB	Drug-resistant tuberculosis (TB), including multi and extensively drug-resistant TB (M/XDR-TB), threatens global TB control. In 2013, 480,000 people worldwide developed MDR-TB, and 9% had extensively drug-resistant TB (XDR-TB). South Africa hosts nearly one-fifth of all MDR-TB cases and the highest number of XDR-TB cases; 83% of patients are HIV-coinfected. In 2013, only 48% of MDR-TB patients an…	HEALTH SERVICES RESEARCH; INTERNATIONAL HEALTH	HEALTH CARE DELIVERY; PSYCHOSOCIAL AND HEALTH BEHAVIOURS	Infection and Immunity	Health systems/services	University of Toronto	Ontario	University of Toronto	2015-04-01	2016-03-31	grant	0	0	0	0	0	0	0	0	0	0	0	0	0	0	0	10000	10000	2				1359	0	0	0	0	0
212	200309GLP	GLP	Global Health Research Pilot Project Grants	GP	STRATEGIC	Cameron, Brenda L		Acuña Gamé, German; Demoissac, Donna; Sanhueza Alvarado, Olivia; Santos Salas, Anna		Palliative care and "Cuidados Paliativos" in resource-constrained settings: Developing a collaborative global health research initiative	ACCESS TO HEALTHCARE SERVICES; GLOBAL HEALTH; HERMENEUTICS; MARGINALIZATION; PALLIATIVE CARE; RESOURCE-CONSTRAINED SETTINGS		INTERNATIONAL HEALTH; HEALTH RESEARCH	HEALTH SERVICES RESEARCH; HEALTH EQUITY	Population and Public Health	Social/Cultural/Environmental/Population Health	University of Alberta	Alberta	University of Alberta	2004-03-01	2005-03-31	grant	0	0	0	83000	0	0	0	0	0	0	0	0	0	0	0	0	83000	2				525	0	0	0	102216	0
698	200804STP	STP	Training Grant - LOI	GP	STRATEGIC	Cameron, Brenda L	Santos Salas, Anna; Smith, David G	Carnevale, Franco (Frank) A; Judson, Charles F; King, Malcolm; Sanhueza Alvarado, Olivia; Valenzuela Suazo, Sandra		GLOBAL: A Global Health Research Training/Mentoring Program to Reduce Global and Local Health Disparities and Promote Equity in Access to Health Care for Aboriginal and Vulnerable Populations	ABORIGINAL PEOPLES; GENDER/SEX BASED ANALYSIS; GLOBAL HEALTH RESEARCH; HERMENEUTIC INQUIRY; INDIGENOUS PEOPLES; MARGINALIZED COMMUNITIES; PARTICIPATORY APPROACHES; VULNERABLE	This proposed Training/Mentoring Program seeks to build and strengthen scholarship and capacity in the field of global health research with a view to actively reduce global and local health disparities and promote equity in access to health care services for Aboriginal and vulnerable populations. Through innovative curricular approaches trainees will have the opportunities to access scholarly men…	HEALTH RESEARCH; INTERNATIONAL HEALTH	HEALTH CARE DELIVERY; POPULATION HEALTH	Population and Public Health	Social/Cultural/Environmental/Population Health	University of Alberta	Alberta	University of Alberta	2008-05-01	2009-04-30	grant	0	0	0	0	0	0	0	0	5000	0	0	0	0	0	0	0	5000	2				1438	0	0	0	0	0
1043	201002PHH	PHH	Planning Grants - Priority Announcement: Improve Health and Health Equity	GP	STRATEGIC	Cameron, Brenda L		Bourque Bearskin, Raymonde L; Camargo Plazas, Maria del Pilar; Santos Salas, Anna; Weber-Pillwax, Cora K		Understanding health equity from the perspective of Indigenous peoples	GLOBAL HEALTH; HEALTH EQUITY; INDIGENOUS PEOPLES; KNOWLEDGE EXCHANGE; PARTICIPATORY RESEARCH	This planning grant will gather Indigenous representatives from Canada, Chile, and Uganda. The gathering will assist us to plan a comprehensive participatory research study to attain a broad understanding of health equity from the perspective of Indigenous peoples. Our proposed activities include a One Day Knowledge Exchange workshop with Indigenous representatives from the three Treaties of Albe…			Indigenous Peoples' Health	Social/Cultural/Environmental/Population Health	University of Alberta	Alberta	University of Alberta	2010-05-01	2011-04-30	grant	0	0	0	0	0	0	0	0	0	0	22500	0	0	0	0	0	22500	2				1378	0	0	0	0	0
579	200706HPR	HPR	Operating Grant: HIV Prevention	GP	STRATEGIC	Cameron, Caroline E				Facilitating HIV prevention through development of an improved syphilis diagnostic assay	CHIMERIC DIAGNOSTIC RECOMBINANT PROTEIN; DIAGNOSTICS; HIV PREVENTION; SYPHILIS	Sexually transmitted infections are well-documented risk factors for HIV infection. In particular, the sexually transmitted disease syphilis has been extensively shown to increase the risk of acquisition and transmission of HIV. Syphilis is still a public health concern worldwide, with a global annual incidence rate of 12 million active infections and a global burden of at least 25 million cases.…	BACTERIOLOGY; HEALTH RESEARCH	SYPHILIS; VIRAL	Infection and Immunity	Biomedical	University of Victoria (British Columbia)	British Columbia	University of Victoria (British Columbia)	2007-11-01	2010-10-31	grant	0	0	0	0	0	0	0	80008	55418	58834	35688	0	0	0	0	0	229948	4				660	0	0	0	0	0
1259	201206MHI	MHI	Dissemination Events - Priority Announcement: HIV/AIDS	GP	STRATEGIC	Cameron, D. W	Gray, Clive M	Rosenthal, Kenneth L		Making Immunology Accessible: AFRIcan-CANadian (AFRI-CAN) Dissemination Network	DISSEMINATION; HIV; IMMUNOLOGY; INTERNATIONAL; KNOWLEDGE TRANSLATION	The Canada-Africa Prevention Trials (CAPT) network is dedicated to reducing the spread of HIV in Africa through HIV prevention research. The network has been actively engaged in immune-based research and immunology knowledge dissemination in response to our evolving understanding of the immunology of this disease and the immune responses that protect against HIV infection and influence HIV diseas…	POPULATION HEALTH; INTERNATIONAL HEALTH	AIDS	Infection and Immunity	Clinical	Ottawa Hospital Research Institute	Ontario	University of Ottawa	2012-11-01	2013-10-31	grant	0	0	0	0	0	0	0	0	0	0	0	0	25000	0	0	0	25000	2				971	0	0	0	0	0
1260	201206MPL	MPL	Planning Grants - Priority Announcement: HIV/AIDS	GP	STRATEGIC	Cameron, D. W		Anzala, Omu; Brockman, Mark A; Wainberg, Mark A		Special Forum of CHVI-funded Canadian/African Prevention and Vaccine Teams	HIV/AIDS	The GHRI has approved funding for a one of a kind Synchronicity Forum to be held January 17 to 19, 2013 in Nairobi, Kenya. Its objective is to promote inter-team communications and collaboration among the seven GHRI-funded Canadian-African capacity building networks. Its overall aim is to enhance the teams' innovative research work and thus accelerate the development of new HIV prevention and vac…			Infection and Immunity	Health systems/services	Ottawa Hospital Research Institute	Ontario	University of Ottawa	2012-11-01	2013-10-31	grant	0	0	0	0	0	0	0	0	0	0	0	0	23547	0	0	0	23547	2				1250	0	0	0	0	0
909	200906KWS	KWS	Meetings, Planning and Dissemination Grant: Knowledge Translation	GP	STRATEGIC	Campbell, Alexander				Knowledge Translation: Bridging the "Know-Do" Gap, The Policy Brief Process	ADVOCACY; GLOBAL HEALTH RESEARCH; KNOW-DO GAP; KNOWLEDGE EXCHANGE; KNOWLEDGE TRANSLATION	There is a growing awareness globally about the "know-do" gap - that is, about the challenge of ensuring that available knowledge is actually used to inform decision-making and programming. The global health research community has recently turned towards the policy brief as a prominent means for bridging the "know-do" gap, typically done by researchers as an end-of-grant product designed for diss…			Health Services and Policy Research	Health systems/services	Organizations inside Canada	Not Specified	Organizations inside Canada	2009-09-01	2010-08-31	grant	0	0	0	0	0	0	0	0	0	10000	0	0	0	0	0	0	10000	2				814	0	0	0	0	0
434	200603CHO	CHO	Canada-HOPE Operating Grant	GP	STRATEGIC	Campbell, Norman R	Mohan, Sailesh			The Epidemiology of Hypertension		Dr Mohan's scholarship will fulfill 4 AIMs during his two years at the University of Calgary. The first AIM is to gain expertise in developing analytic templates and analyzing administrative data on the incidence, prevalence, and management of hypertension. The 2nd AIM is further this expertise by addressing specific questions on the effects of ethnicity on cardiovascular outcomes using administr…			Circulatory and Respiratory Health	Health systems/services	University of Calgary	Alberta	University of Calgary	2007-07-01	2011-06-30	grant	0	0	0	0	0	0	0	3998	5330	5000	5000	1332	0	0	0	0	20660	2				304	0	0	0	0	0
1479	201404MPF	MPF	President's Fund	GP	STRATEGIC	Canadian Bureau For, International E				Canadian Bureau for International Education: Canada-Brazil Joint Research Collaboration: November 18-19, 2014; Ottawa, ON	EDUCATION				Other	Not applicable/Specified	Organizations inside Canada	Not Specified	Organizations inside Canada	2014-11-01	2015-03-31	grant	0	0	0	0	0	0	0	0	0	0	0	0	0	0	5000	0	5000	2				1234	0	0	0	0	0
284	200404CCG	CCG	Operating Grant - Canadian Coalition for Global Health Research	GP	STRATEGIC	Canadian Coalition For, Global Hlth Res				Coordination of Canadian Global Health Research Community/Coordination de la Communauté canadienne de recherches en santé mondiale					Health Services and Policy Research	Health systems/services	Organizations inside Canada	Not Specified	Organizations inside Canada	2004-04-01	2005-03-31	grant	0	0	0	0	40000	0	0	0	0	0	0	0	0	0	0	0	40000	5				18	0	0	0	0	48366.8
285	200407CCW	CCW	Canadian Coalition for Global Health Research - Workshop	GP	STRATEGIC	Canadian Coalition For, Global Hlth Res				1st Summer Institute for New Global Health Researchers/Atelier d¿été à l¿intention des nouveaux chercheurs en santé mondiale					Population and Public Health	Social/Cultural/Environmental/Population Health	Organizations inside Canada	Not Specified	Organizations inside Canada	2004-04-01	2004-12-31	grant	0	0	0	0	72000	0	0	0	0	0	0	0	0	0	0	0	72000	5				161	0	0	0	0	87060.2
557	200703CCG	CCG	Operating Grant - Canadian Coalition for Global Health Research	GP	STRATEGIC	Canadian Coalition For, Global Hlth Res				Funding - Canadian Institutes of Health Research and Canadian Coalition for Global Health Research.					Other	Not applicable/Specified	Organizations inside Canada	Not Specified	Organizations inside Canada	2007-03-01	2009-03-31	grant	0	0	0	0	0	0	73900	100000	85800	0	0	0	0	0	0	0	259700	5				19	0	0	0	0	0
788	200804PPF	PPF	Policy Provision of Fin Support for Workshops, Conferences, Symposia & Colloquia	GP	STRATEGIC	Canadian Coalition For, Global Hlth Res				Ethics Workshop at the 5th Summer Institute for New Global Health Researchers that will take place in Vancouver Island, July 15-23, 2008					Health Services and Policy Research	Health systems/services	Organizations inside Canada	Not Specified	Organizations inside Canada	2008-07-01	2009-03-31	grant	0	0	0	0	0	0	0	0	5000	0	0	0	0	0	0	0	5000	5				1393	0	0	0	0	0
954	200910KWS	KWS	Meetings, Planning and Dissemination Grant: Knowledge Translation	GP	STRATEGIC	Canadian Coalition For, Global Hlth Res	Bubela, Tania M	Plamondon, Katrina M		Assessing Canadian Knowledge Translation Approaches in Global Health Research	ENGAGED SCHOLARSHIP; GLOBAL HEALTH RESEARCH; KNOWLEDGE TRANSLATION	This proposal is to cover the costs of convening a multi-stakeholder, 1.75 day workshop at Mount Royal University in Calgary that will bring together Canadian global health researchers, Canadian funders (e.g. CIHR, IDRC, CIDA, and GHRI), Canadian foundations, and experts in knowledge translation from Canada and from one low- and middle-income Country. This workshop will first discuss an overview …			Health Services and Policy Research	Health systems/services	Organizations inside Canada	Not Specified	Organizations inside Canada	2010-01-01	2010-12-31	grant	0	0	0	0	0	0	0	0	0	15000	0	0	0	0	0	0	15000	2				818	0	0	0	0	0
972	200910MIP	MIP	Meetings, Planning and Dissemination Grant: Population and Public Health	GP	STRATEGIC	Canadian Coalition For, Global Hlth Res	Neufeld, Victor R			Linking Equity Methods Research with Global Indigenous Health Research: toward the creation of a res	ABORIGINAL; EQUITY; GLOBAL; INDIGENOUS	This proposal requests support for a planning meeting that will bring together Canadian and global expertise in two areas: equity research methods and global indigenous health research. An intended outcome is the creation of an expert group that will serve as a resource to the Canadian and global health research and research user communities. The development of this resource group will be facilit…			Indigenous Peoples' Health	Health systems/services	Organizations inside Canada	Not Specified	Organizations inside Canada	2010-01-01	2010-12-31	grant	0	0	0	0	0	0	0	0	0	21752	0	0	0	0	0	0	21752	2				1002	0	0	0	0	0
1418	201402PCS	PCS	Planning and Dissemination Grant– Institute Community Support	GP	STRATEGIC	Canadian Coalition For, Global Hlth Res		Janes, Craig R		8th Summer Institute for Global Health Research: Building Capacity to Address the Health Consequences of Extractive Industries	CAPACITY DEVELOPMENT; ETHICS; KNOWLEDGE TRANSLATION; RESOURCE EXTRACTION AND HEALTH; STRENGTHENING HEALTH SYSTEMS	We propose to offer a Summer Institute in Mongolia that focuses on understanding the complex relationship between extractive industry (EI) development and public health and health systems in low and middle-income countries as well vulnerable communities in high income countries (e.g., Aboriginal and Indigenous communities in Canada). Our overarching objective is to build capacity amongst knowledg…	POPULATION HEALTH; INTERNATIONAL HEALTH	HEALTH POLICY; MULTIDISCIPLINARY	Health Services and Policy Research	Social/Cultural/Environmental/Population Health	Organizations inside Canada	Not Specified	Organizations inside Canada	2014-07-01	2015-06-30	grant	0	0	0	0	0	0	0	0	0	0	0	0	0	0	23450	0	23450	2				1363	0	0	0	0	0
1464	201404ICT	ICT	Institute Community Support Award	AP	STRATEGIC	Canadian Coalition For, Global Hlth Res				IPPH Professional Advancement Award - to enable 2 invited participants to participate in a 1 day dialogue organized by the CCGHR on November 5, 2014. Participants are: Dr. Iara Guerriero from N'Djamena, Chad award in the amount of: $1,994.00. Dr. Ismael Ngnie Teta from Sao Paulo, Brazil award in the amount of: $2,500.00.	ICS				Population and Public Health	Not applicable/Specified	Organizations inside Canada	Not Specified	Organizations inside Canada	2014-10-01	2014-12-31	award	0	0	0	0	0	0	0	0	0	0	0	0	0	0	4494	0	4494	5				671	0	0	0	0	0
286	200410CSI	CSI	Canadian Society for International Health	GP	STRATEGIC	Canadian Society For, International H				11th Canadian Conference on International Health/11e Conférence canadienne sur la santé internationale					Population and Public Health	Health systems/services	Organizations inside Canada	Not Specified	Organizations inside Canada	2004-10-01	2005-03-31	grant	0	0	0	0	40000	0	0	0	0	0	0	0	0	0	0	0	40000	5				363	0	0	0	0	48366.8
494	200603PPF	PPF	Policy Provision of Fin Support for Workshops, Conferences, Symposia & Colloquia	GP	STRATEGIC	Canadian Society For, International H				Support for the 13th Canadian Conference on International Health (CCIH) that was held October 15-18, 2006 in Ottawa.					Other	Not applicable/Specified	Organizations inside Canada	Not Specified	Organizations inside Canada	2006-04-01	2007-03-31	grant	0	0	0	0	0	0	10000	0	0	0	0	0	0	0	0	0	10000	5				1391	0	0	0	0	0
494	200603PPF	PPF	Policy Provision of Fin Support for Workshops, Conferences, Symposia & Colloquia	GP	STRATEGIC	Canadian Society For, International H				Support for the 13th Canadian Conference on International Health (CCIH) that was held October 15-18, 2006 in Ottawa.					Other	Not applicable/Specified	Organizations inside Canada	Not Specified	Organizations inside Canada	2006-04-01	2007-03-31	grant	0	0	0	0	0	0	10000	0	0	0	0	0	0	0	0	0	10000	5				1392	0	0	0	0	0
556	200703CAC	CAC	Collaborative Agreement between CIHR and Can Society for International Health	GP	STRATEGIC	Canadian Society For, International H				Funding - Canadian Institutes of Health Research - Institute of Infection and Immunity and Canadian Society for International Health (International Symposium on Hepatitis C: Towards a Global Awareness Initiative)					Infection and Immunity	Not applicable/Specified	Organizations inside Canada	Not Specified	Organizations inside Canada	2007-03-01	2007-03-31	grant	0	0	0	0	0	0	30000	0	0	0	0	0	0	0	0	0	30000	5				14	0	0	0	0	0
545	200703CCI	CCI	China-Canada Joint Health Research Initiative	GP	STRATEGIC	Cao, Jingxin	Gao, George Fu			Studies on roles of NS1 protein of avian influenza H5N1 virus in evasion of innate and adaptive immunities using an interferon sensitive vaccinia virus recombinant system	AVIAN INFLUENZA H5N1; E3L; INNATE IMMUNITY; INTERFERON; NS1; RECOMBINANT VACCINIA	Bird flu viruses represent a serious threat to public health, in that they may cause a worldwide outbreak of human flu. To prevent the occurrence of this type of devastating infectious disease, it is extremely important understand how a bird flu virus (which usually does not infect humans.) can cause fatal infection in humans. We speculate one particular protein, called NS1, contribute to such hu…	VIROLOGY; IMMUNOLOGY-TRANSPLANTATION	VIRAL; INFECTIOUS AND PARASITIC	Infection and Immunity	Biomedical	University of Manitoba	Manitoba	University of Manitoba	2008-01-01	2010-12-31	grant	0	0	0	0	0	0	0	7500	30000	30000	22500	0	0	0	0	0	90000	4				23	0	0	0	0	0
495	200610IDB	IDB	Doctoral Research Award - PA: Biomedical/Clinical HIV/AIDS Research	AP	STRATEGIC	Card, Catherine M			Fowke, Keith R	Role of CD4+ CD25+ regulatory T cells in controlling immune activation and altered susceptibility to HIV infection	DISEASE PROGRESSION; FLOW CYTOMETRY; HIV INFECTION; HIV RESISTANCE; IMMUNE ACTIVATION; IMMUNOPHENOTYPING; REGULATORY T CELL; T CELL RESPONSES	The HIV/AIDS epidemic desperately requires development of new treatments and an effective vaccine. In Nairobi, Kenya, commercial sex workers have been described, who, despite high exposure to HIV, do not become infected. An emerging theme from studies on these HIV-resistant women is that their immune systems seem to be in a low state of activation compared to women who are susceptible to infectio…	VIROLOGY; IMMUNOLOGY-TRANSPLANTATION	AIDS; MULTIPLE DISEASE RELEVANCE	Infection and Immunity	Biomedical	University of Manitoba	Manitoba	University of Manitoba	2007-09-01	2010-08-31	award	0	0	0	0	0	0	0	13250	22000	22000	8750	0	0	0	0	0	66000	4				674	0	0	0	0	0
1316	201302FSS	FSS	Canada Graduate Scholarships – Michael Smith Foreign Study Supplements	AP	STRATEGIC	Card, Shika			Hyde, Sandra	Aging, Dementia and Caregiving in Beijing, China: Master's Thesis Research in Medical Anthropology.	AGING; ANTHROPOLOGY; CARETAKING; CHINA; DEMENTIA; ETHNOGRAPHIC FOCUS; GERIATRIC PSYCHIATRY; GERONTOLOGY; SENILITY				Aging	Social/Cultural/Environmental/Population Health	McGill University	Quebec	McGill University	2013-01-01	2013-03-31	award	0	0	0	0	0	0	0	0	0	0	0	0	6000	0	0	0	6000	2				451	0	0	0	0	0
1087	201009MSH	MSH	CIHR New Investigator	AP	OPEN	Carlsten, Christopher				Diesel Exhaust and Mechanisms of Asthma	AIR POLLUTION; AIRWAY REACTIVITY; ALLERGEN; ASTHMA; CONTROLLED EXPOSURE; DIESEL EXHAUST; HUMAN; METHACHOLINE; OXIDATIVE STRESS; SYNERGY	Asthma is common, within Canada and worldwide, and has major health and economic consequences. The airways ("breathing tubes") of people with asthma are inflamed and will react to irritants by narrowing and making it more difficult to breathe. This typically results in an "asthma exacerbation" whereby the asthmatic will notice shortness of breath and may need urgent medical attention. Diesel exha…	ENVIRONMENTAL INFLUENCES ON HEALTH; RESPIRATION	ASTHMA	Circulatory and Respiratory Health	Clinical	University of British Columbia	British Columbia	University of British Columbia	2012-03-01	2014-09-30	award	0	0	0	0	0	0	0	0	0	0	0	5000	60000	60000	30000	0	155000	5				1268	0	0	0	0	0
866	200902CGM	CGM	Master's Award: Frederick Banting and Charles Best Canada Graduate Scholarships	AP	OPEN	Carter, Allison J			Berry, Nicole S	Exploring the Association between Intimate Partner Violence and Postpartum Depression	CHILE; INTIMATE PARTNER VIOLENCE; MATERNAL HEALTH; POSTPARTUM DEPRESSION; RISK FACTORS	Not Applicable	MENTAL HEALTH; REPRODUCTION/PREGNANCY	DEPRESSION; DETERMINANTS OF HEALTH	Neurosciences, Mental Health and Addiction	Social/Cultural/Environmental/Population Health	Simon Fraser University (Burnaby, B.C.)	British Columbia	Simon Fraser University (Burnaby, B.C.)	2009-09-01	2010-08-31	award	0	0	0	0	0	0	0	0	0	17500	0	0	0	0	0	0	17500	5				231	0	0	0	0	0
893	200905CCL	CCL	Team Grant: China-Canada Collaborative Teams in Health Research (LOI)	GP	STRATEGIC	Casper, Robert F	Jurisicova, Andrea; Liang, PING	Bentov, Yaakov H; Esfandiari, Navid		CIHR Team in Reproductive and Child Health. Aneuploidy in human oocytes and embryos: mechanisms, detection and possible prevention	TBA	N/A			Human Development, Child and Youth Health	Biomedical	Mount Sinai Hospital (Toronto)	Ontario	University of Toronto	2009-07-01	2010-06-30	grant	0	0	0	0	0	0	0	0	0	10000	0	0	0	0	0	0	10000	5				152	0	0	0	0	0
994	200911CGV	CGV	Doctoral: Vanier Canada Graduate Scholarships	AP	OPEN	Caxaj, Susana C			Berman, Helene A	The role of self-determination in promoting health among indigenous communities in the context of on-site mining	ABORIGINAL HEALTH; COMMUNITY HEALTH; CORPORATE SOCIAL RESPONSIBILITY; DISCRIMINATION; ENVIRONMENTAL HEALTH; GLOBAL HEALTH; GLOBALIZATION; HEALTH PROMOTION; SELF-DETERMINATION; VIOLENCE	Indigenous populations are often at the front lines of new (and old) global economic developments. Due to close connections and dependence on the land, they often directly experience the negative health consequences caused by environmental contamination, unsustainable corporate practices, and corrupt and militarized control of resources. In Canada and Guatemala, a key concern has been that of ina…	NURSING; INTERNATIONAL HEALTH	HEALTH PROMOTION; HEALTH EQUITY	Indigenous Peoples' Health	Social/Cultural/Environmental/Population Health	University of Western Ontario	Ontario	University of Western Ontario	2010-05-01	2013-04-30	award	0	0	0	0	0	0	0	0	0	0	50000	50000	50000	0	0	0	150000	2				234	0	0	0	0	0
41	200001ZPR	ZPR	Promotions	GP	STRATEGIC	Cdn. Found. For The, Int. Space U.				Support of two medical students to attend the International Space University this summer in Valparaiso, Chile					Other	Not applicable/Specified	Organizations inside Canada	Not Specified	Organizations inside Canada	2000-04-01	2001-03-31	grant	40000	0	0	0	0	0	0	0	0	0	0	0	0	0	0	0	40000	5				1583	53081.8	0	0	0	0
72	200101ZPR	ZPR	Promotions	GP	STRATEGIC	Cdn. Found. For The, Int. Space U.				Support of two medical students to attend the International Space University this summer in Bremen, Germany					Other	Not applicable/Specified	Organizations inside Canada	Not Specified	Organizations inside Canada	2001-04-01	2002-03-31	grant	0	40000	0	0	0	0	0	0	0	0	0	0	0	0	0	0	40000	5				1584	0	51779.1	0	0	0
111	200201ZPR	ZPR	Promotions	GP	STRATEGIC	Cdn. Found. For The, Int. Space U.				Support of two medical students to attend the International Space University this summer in Cal Poly Pomona, California					Other	Not applicable/Specified	Organizations inside Canada	Not Specified	Organizations inside Canada	2002-04-01	2003-03-31	grant	0	0	40000	0	0	0	0	0	0	0	0	0	0	0	0	0	40000	5				1585	0	0	50640	0	0
1303	201301SMA	SMA	Undergraduate: Mobility, musculoskeletal health and arthritis - ICS	AP	STRATEGIC	Chahal, Manraj K			Bhandari, Mohit	Predictors of reoperations and other complications in patients with complex open fractures of the extremities: A sub-study of the FLOW trial	FRACTURE; GLOBAL HEALTH; ORTHOPAEDICS; TRAUMA	Open fractures are often complicated by infections, wound healing problems and failure of fracture healing - many of which necessitate a reoperation. The most effective antibiotic regimen in preventing postoperative deep infections remains controversial, and the current state of practice varies widely, particularly with respect to antibiotic duration. Further, the question of which characteristic…			Musculoskeletal Health and Arthritis	Clinical	McMaster University	Ontario	McMaster University	2013-05-01	2013-07-31	award	0	0	0	0	0	0	0	0	0	0	0	0	0	4950	0	0	4950	5				1433	0	0	0	0	0
324	200503CHO	CHO	Canada-HOPE Operating Grant	GP	STRATEGIC	Chakrabarti, Subrata				Incidence of Selected Target Organ Damages and Contributory Factors in Diabetes Mellitus and Hypertension, in South Kerala	BIOSTATISTICS; COMMUNITY HEALTH SERVICE; COMMUNITY INTERVENTIONS; CONTROL PROGRAMMES; CORONARY HEART DISEASE; DIABETES; EPIDEMIOLOGY; HEALTH ECONOMICS; NON COMMINICALBE DISEASE T; SURVEY METHADOLOGY	The Kerala is at present facing an epidemic of non communicable disease out of which major one are hypertension, diabetes, coronary heart disease and chronic renal failure. Already the prevalence of Hypertension/Diabetes in Kerala is one of the highest in India. The major cause of mortality and morbidity in these two diseases are due to the target organ damages leading to development of Nephropat…			Nutrition, Metabolism and Diabetes	Clinical	University of Western Ontario	Ontario	University of Western Ontario	2006-09-01	2011-08-31	grant	0	0	0	0	0	0	5333	5333	0	1667	1667	0	0	0	0	0	14000	2				302	0	0	0	0	0
1029	201003CCI	CCI	China-Canada Joint Health Research Initiative	GP	STRATEGIC	Chakrabarti, Subrata	Li, Xiaokun			Preventive Effects and the Mechanisms of action of a Novel Mutant of Fibroblast Growth Factor on Diabetic Cardiomyopathy	DIABETES; FIBROBLAST GROWTH FACTOR; HEART; METALLOTHIONEIN; ZINC	Glucose, in the heart in diabetes, may cause tissue damage by a specific mechanism named oxidative stress. In our body there are naturally occurring molecules named metallothionein, which may prevent such tissue damage. Metal molecules such as zinc and other molecules normally present in the body such as fibroblast growth factor may stimulate such actions of metallothionein. However, use of these…	CARDIOVASCULAR; METABOLISM/DIABETES	DIABETES MELLITUS; CARDIOLOGY	Nutrition, Metabolism and Diabetes	Biomedical	University of Western Ontario	Ontario	University of Western Ontario	2011-01-01	2013-12-31	grant	0	0	0	0	0	0	0	0	0	0	12175	48700	48700	36525	0	0	146100	5				80	0	0	0	0	0
1514	201506ER4	ER4	Operating Grant: Innovative Ebola Research Grants: Health system impacts	GP	STRATEGIC	Chan, Adrienne	Fowler, Robert A; Mishra, Sharmistha	Adhikari, Neill K; Glynn, Judith R; Hajek, Jan; Lamontagne, Francois; Murthy, Srinivas; Vanderschuren, Abel		Gone, but not forgotten: A prospective cohort study to characterize the health effects of post-Ebola syndrome on survivors of Ebola Virus Disease in West Africa	EBOLA VIRUS DISEASE; EPIDEMIOLOGY; POST-EBOLA SYNDROME; PROSPECTIVE COHORT STUDY; SIERRA LEONE; WEST AFRICA	With over 27000 cases reported, and an estimated case fatality rate of 50-70%, there are about 10000 to 15000 survivors of the current Ebola Virus Disease outbreak. There is an unprecedented and urgent need to better understand the health effects and future health systems needs of these patients, some of whom are losing their sight and hearing, and are unable to access appropriate care. For the f…	HEALTH RESEARCH; INTERNATIONAL HEALTH	EPIDEMIOLOGY; INFECTIOUS AND PARASITIC	Population and Public Health	Clinical	Sunnybrook Research Institute (Toronto, Ontario)	Ontario	University of Toronto	2015-09-01	2016-08-31	grant	0	0	0	0	0	0	0	0	0	0	0	0	0	0	0	250000	250000	2				414	0	0	0	0	0
966	200910INL	INL	India-Canada Collaborative Teams in Childhood Obesity Research - LOI	GP	STRATEGIC	Chanoine, Jean-Pierre	Lear, Scott A; Spence, John C			Prevention of Childhood Obesity Associated with the Epidemiologic Transition in Indians and Indo Canadians (POETIC)	BEHAVIORAL DETERMINANTS; CHILDHOOD OBESITY; EPIDEMIOLOGIC TRANSITION; NUTRITION; PHYSICAL ACTIVITY	POETIC is a new multidisciplinary collaboration of clinical and social scientists from India and Canada who have a unified goal to create an integrated translational research program focused on the prevention of obesity in children undergoing the epidemiologic transition from rural to urban areas in India or from India to Canada. Our vision is to develop specific interventions leading to the prev…	ENVIRONMENTAL INFLUENCES ON HEALTH; INTERNATIONAL HEALTH	ENVIRONMENTAL INFLUENCES ON HEALTH; DETERMINANTS OF HEALTH	Nutrition, Metabolism and Diabetes	Social/Cultural/Environmental/Population Health	University of British Columbia	British Columbia	University of British Columbia	2010-02-01	2010-07-31	grant	0	0	0	0	0	0	0	0	0	9415	0	0	0	0	0	0	9415	1	2			726	0	0	0	0	0
1057	200910GSD	GSD	Doctoral Award - Frederick Banting and Charles Best Canada Graduate Scholarships	AP	OPEN	Chege, Duncan M			Kaul, Rupert	Defining protective CD8+ T cell Immune Responses in the Genital Tract of HIV-Exposed, Uninfected Sex Workers	CD8 T CELLS; CELLULAR IMMUNITY; FEMALE GENITAL TRACT; HIV RESISTANCE; HIV SUSCEPTIBILITY / AQUISITION; HIV/AIDS; MUCOSAL IMMUNOLOGY	Globally, 33 million people are infected by Human Immunodeficiency Virus (HIV), with most infections acquired across the lining (mucosa) of the genital tract. The probability of acquiring HIV after a single exposure is generally under 1%, suggesting that early immune events in the mucosa may be critical in determining whether HIV will be repelled or acquired. Female sex workers (FSWs) within HIV …	HEALTH RESEARCH	AIDS; VIRAL	Infection and Immunity	Clinical	University of Toronto	Ontario	University of Toronto	2010-09-01	2012-08-31	award	0	0	0	0	0	0	0	0	0	0	35000	35000	0	0	0	0	70000	4				539	0	0	0	0	0
1214	201203MOP	MOP	Operating Grant	GP	OPEN	Chemin, Matthieu		Fehr, Ernst; Haushofer, Johannes		The impact of health insurance vs. unconditional cash transfer on socio-economic and neurobiological welfare measures of the poor: evidence from randomized experiments in the slums of Nairobi, undertaken by an international collaboration between a "Jua kali" community, Kenyan health insurance providers, economists, neuroscientists, and Kenyan policy decision makers	DEPRESSION; HEALTH INSURANCE; NEUROBIOLOGICAL WELL-BEING MEASURES; POVERTY REDUCTION; STRESS; UNCONDITIONAL CASH TRANSFER	The lack of health insurance and the persistence of poverty are intricately related. According to the 2001 World Development Report, "reducing vulnerability to economic shocks, ill health, disability, and personal violence, is an intrinsic part of enhancing well-being of the poor and encourages investment in human capital and in higher-risk, higher-return activities". In this way, health insuranc…	POPULATION HEALTH; PSYCHOSOCIAL/HEALTH BEHAVIOURAL RES.	POPULATION HEALTH; PSYCHO-SOCIAL AND BEHAVIOURAL RESEARCH	Population and Public Health	Social/Cultural/Environmental/Population Health	McGill University	Quebec	McGill University	2012-10-01	2014-09-30	grant	0	0	0	0	0	0	0	0	0	0	0	0	81449	165597	84149	0	331195	2				1133	0	0	0	0	0
634	200610XCH	XCH	CIHR/NNSFC (China) Agreement	AP	STRATEGIC	Chen, Jianxin				Exchange between Professor Jianxin Chen and Dr. Haishan Zeng					Other	Not applicable/Specified	Individuals Inside Canada	Not Specified	Individuals Inside Canada	2007-04-01	2008-03-31	award	0	0	0	0	0	0	0	3000	0	0	0	0	0	0	0	0	3000	5				1557	0	0	0	0	0
345	200410XCH	XCH	CIHR/NNSFC (China) Agreement	AP	STRATEGIC	Chen, Xing-Zhen				Exchange between Dr. Xing-Zhen Chen and Dr. Lei Guo					Other	Not applicable/Specified	Organizations inside Canada	Not Specified	Organizations inside Canada	2005-05-03	2005-06-02	award	0	0	0	0	0	1323	0	0	0	0	0	0	0	0	0	0	1323	5				1549	0	0	0	0	0
842	200903CCI	CCI	China-Canada Joint Health Research Initiative	GP	STRATEGIC	Chen, Xiongbiao	Cui, Fu-Zhai	Chapman, Dean L; Schreyer, David J; Schultke, Elisabeth; Sun, Xiao-Dan		Bio-Engineering of Scaffolds for the Surgical Repair of Spinal Cord Injury (SCI)	AXON REGROWTH; BIOMATERIALS; DESIGN; RAPID PROTOTYPING; SCAFFOLDS; SPINAL CORD INJURY (SCI)	Spinal cord injury (SCI) can occur due to many causes, including automobile collisions, sports and recreational activities, work-related accidents, falls, and violence. The incidence of SCI has been estimated at 11,000 per year in North America, and 85,000 per year in China. SCI can result in devastating and permanent loss of neurological function. Current interventions include intravenous methyl…	NERVOUS SYSTEM	INJURY, REGENERATION; SPINAL CORD DISEASE	Neurosciences, Mental Health and Addiction	Biomedical	University of Saskatchewan	Saskatchewan	University of Saskatchewan	2010-01-01	2012-12-31	grant	0	0	0	0	0	0	0	0	0	12500	50000	87500	0	0	0	0	150000	5				135	0	0	0	0	0
1332	201303CCI	CCI	China-Canada Joint Health Research Initiative	GP	STRATEGIC	Chen, Xiongbiao	Tian, Weiming	Chapman, Dean L; Kelly, Michael; Sawicki, Grzegorz		Injectable Hydrogels Encapsulating Living Cells for Myocardial Infarction Repair	ALGINATE HYDROGEL; CARDIOMYOCYTE REGENERATION; CELL ENCAPSULATION; CELL TRACKING; CELL VIABILITY; ENGINEERING CARDIAC CONSTRUCTS; MYOCARDIAL INFARCTION; SCAFFOLD VISUALIZATION; SYNCHROTRON BIOMEDICAL IMAGING; TISSUE ENGINEERING	Myocardial infarction (MI), commonly known as heart attack, is one leading cause of death worldwide, including both Canada and China. The myocardium has extremely limited regeneration potential. With advances in tissue engineering, implantation or injection of tissue engineering cardiac constructs made from biomaterials and/or living cells into the affected myocardium shows promise for improving …	CARDIOVASCULAR	MYOCARDIAL INFARCTION	Circulatory and Respiratory Health	Biomedical	University of Saskatchewan	Saskatchewan	University of Saskatchewan	2014-01-01	2016-12-31	grant	0	0	0	0	0	0	0	0	0	0	0	0	0	18750	75000	75000	225000	5				137	0	0	0	0	0
1200	201111CGV	CGV	Doctoral: Vanier Canada Graduate Scholarships	AP	OPEN	Chen, Yin-Yuan B			Flood, Colleen M	Potential Legal and Policy Implications of Medical Tourism on International Migrants' Access to Health Care in Receiving Countries	HEALTH EQUITY; HEALTH LAW AND POLICY; MEDICAL TOURISM; MIGRANT HEALTH	Medical tourists -- namely, consumers travelling to another country for private health services while enjoying tourist activities during the pre- and post-treatment periods -- are increasingly courted by countries worldwide. In contrast, studies have shown that other international migrants tend to have poorer health outcomes because of limited health care entitlements in receiving countries. Ther…	HEALTH RESEARCH; INTERNATIONAL HEALTH	HEALTH EQUITY; HEALTH POLICY	Health Services and Policy Research	Health systems/services	University of Toronto	Ontario	University of Toronto	2012-05-01	2015-04-30	award	0	0	0	0	0	0	0	0	0	0	0	0	50000	50000	50000	0	150000	2				251	0	0	0	0	0
137	200210GLH	GLH	Global Health Research Program Development and Planning Grants	GP	STRATEGIC	Chen, Yue	Edwards, Nancy C	Dunning, Eleanor J; Johnson, Joy L; Plotnikoff, Ronald C		Influences of smoking and ETS on pregnancy outcomes and infant¿s health and evaluation of intervention measures after birth in China - Application to develop a program of research	ASTHMA BRONCHITIS; BIRTH; BIRTH WEIGHT; COMPLICATIONS; ENVIRONMENTAL TOBACCO SMOKE; EPIDEMIOLOGY; GLOBAL HEALTH; INCIDENCE; INFANT; INTERNATIONAL HEALTH; INTERVENTION; LUNG; PARENTS; PASSIVE SMOKING; PNEUMONIA; PREGNANCY; PRETERM BIRTH; PREVALENCE; RESPIRATORY DISEASE; SMOKING; SURVEY; WOMAN		ENVIRONMENTAL INFLUENCES ON HEALTH; POPULATION HEALTH	MULTIPLE DISEASE RELEVANCE; MULTIDISCIPLINARY	Human Development, Child and Youth Health	Social/Cultural/Environmental/Population Health	University of Ottawa	Ontario	University of Ottawa	2003-03-01	2004-02-29	grant	0	0	99940	0	0	0	0	0	0	0	0	0	0	0	0	0	99940	2				492	0	0	126524	0	0
1400	201403MOP	MOP	Operating Grant	GP	OPEN	Cherry, Nicola	Wagg, Adrian S	Chowdhury, Morshed; Chowdhury, Zafrullah; Haque, Rezaul; Schulz, Jane; Yasui, Yutaka		Managing urinary incontinence in elderly village women in rural Bangaldesh: a cluster randomized trial of a community exercise-based intervention.	AGING; CLUSTER RANDOMIZED TRIAL; DEVELOPING COUNTRIES; EXERCISE; INTERVENTION STUDY; POPULATION HEALTH; RURAL POPULTIONS; URINARY INCONTINENCE	We know from earlier work that many elderly women in rural villages in Bangladesh suffer from urinary incontinence and that these women have a high level of depression. Exercise-based interventions have been found to be effective in managing incontinence but have not been tried in rural parts of the developing world. We have recently completed a feasibility study to see if elderly women would tak…	POPULATION HEALTH; AGING	POPULATION HEALTH; GENITO/URINARY SYSTEM	Population and Public Health	Social/Cultural/Environmental/Population Health	University of Alberta	Alberta	University of Alberta	2014-07-01	2017-12-31	grant	0	0	0	0	0	0	0	0	0	0	0	0	0	0	54490	74390	282636	2				1217	0	0	0	0	0
1018	201002GSM	GSM	Master's Award: Frederick Banting and Charles Best Canada Graduate Scholarships	AP	OPEN	Chevrier, Claudyne			Nguyen, Vinh-Kim	Connaissances générales et perceptions d'un vaccin contre le VIH dans un groupe de travailleuse du sexe au Karnataka, Inde.	DÉTERMINANTS SOCIAUX DE LA SANTÉ; ETHNOGRAPHIE; GENRE; INDE; POPULATIONS VULNÉRABLES; SANTÉ INTERNATIONALE; TUBERCULOSE	La tuberculose (TB) est une des maladies infectieuses les plus dangereuses actuellement, ayant fait plus de 1,7 millions de morts en 2007. La TB est une maladie affectant particulièrement les personnes vivant dans la pauvreté comme en fait état sa répartition dans le monde en fait état puisque 55% des cas se trouvent en Asie. Le plus grand nombre de cas sont trouvés en Inde. Dans un contexte comm…	SOCIETAL & CULTURAL DIMENSIONS OF HEALTH; INTERNATIONAL HEALTH	SOCIETAL & CULTURAL DIMENSIONS OF HEALTH; INFECTIOUS AND PARASITIC	Gender and Health	Social/Cultural/Environmental/Population Health	Université de Montréal	Quebec	Université de Montréal	2010-09-01	2011-08-31	award	0	0	0	0	0	0	0	0	0	0	17500	0	0	0	0	0	17500	2				578	0	0	0	0	0
1482	201503MOP	MOP	Operating Grant	GP	OPEN	Chevrier, Jonathan		Bornman, Maria Susanna; Eskenazi, Brenda; Mazer, Bruce D; Verner, Marc-André; Ward, Brian J		Exposure to Indoor Residual Spraying Insecticides for Malaria Control and Immune Function in South African Children.	ALLERGIES; CHILD HEALTH; CONTAMINANTS; ENVIRONMENTAL HEALTH; GLOBAL HEALTH; IMMUNE FUNCTION; INDOOR RESIDUAL SPRAYING; PESTICIDES; VACCINE RESPONSE	Half of the world is at risk for malaria. A total of 88 countries currently conduct Indoor Residual Spraying (IRS), the annual use of insecticides on the interior walls of residences to control malaria. Although recognized effective in curbing malaria, IRS exposes 120 million people to high levels of insecticides with poorly understood health consequences. Evidence from animal studies strongly su…	ENVIRONMENTAL INFLUENCES ON HEALTH; IMMUNOLOGY-TRANSPLANTATION	ENVIRONMENTAL INFLUENCES ON HEALTH; POPULATION HEALTH	Population and Public Health	Social/Cultural/Environmental/Population Health	McGill University	Quebec	McGill University	2015-07-01	2019-06-30	grant	0	0	0	0	0	0	0	0	0	0	0	0	0	0	0	423026	1028770	2				1221	0	0	0	0	0
707	200802MFE	JHF	Fellowship Award - Hypertension	AP	STRATEGIC	Chiolero, Arnaud			Paradis, Gilles	Body size, Growth, and Blood Pressure in Children and Adolescents: Population Trends and Cohort Analyses In a Rapidly Developing Country	ADOLESCENT; BLOOD PRESSURE; CHILDREN; DEVELOPING COUNTRY; HYPERTENSION; OBESITY; POPULATION HEALTH	Childhood obesity is increasing rapidly in Canada as well as other countries worldwide. There is a fear that the obesity epidemic will cause an epidemic of elevated blood pressure (hypertension). We first want to assess changes in the prevalence of hypertension and overweight between 1998 and 2006 in the Seychelles, a rapidly developing country in Africa. In addition, we want to assess how blood …	POPULATION HEALTH; CARDIOVASCULAR	HYPERTENSION; EPIDEMIOLOGY	Population and Public Health	Social/Cultural/Environmental/Population Health	McGill University	Quebec	McGill University	2008-09-01	2010-04-30	award	0	0	0	0	0	0	0	0	28333	45000	3333	0	0	0	0	0	76666	2				769	0	0	0	0	0
960	200910MIN	MIN	Planning Grants - Priority Announcement: International Research Collaborations	GP	STRATEGIC	Chockalingam, Arun		Garg, Arun K; Lear, Scott A; Yusuf, Salim		Canada-India Networking Initiative on Chronic NCD, with Focus on Cardiovascular Health	CARDIOVASCULAR HEALTH; HEALTH EQUITY; INTEGRATED APPROACH TO CONTROL NCD; INTERNATIONAL COOPERATION; PUBLIC HEALTH	Sensing the need to address the epidemic of cardiovascular diseases in both Canada and India, the conference is organized as a tool to enhance networking opportunities, exchange of good science and build collaboration. The objectives of the initiative are: 1) to build collaboration between Canada and India using the June 2010 conference as a tool. 2) Create a network at several fronts: Science, P…			Circulatory and Respiratory Health	Social/Cultural/Environmental/Population Health	Simon Fraser University (Burnaby, B.C.)	British Columbia	Simon Fraser University (Burnaby, B.C.)	2010-01-01	2010-12-31	grant	0	0	0	0	0	0	0	0	0	20000	0	0	0	0	0	0	20000	2				987	0	0	0	0	0
1154	201103CH2	CH2	CANADA-HOPE Scholarship Program - Operating Grant	GP	STRATEGIC	Cianflone, Katherine M	Gupta, Abhishek			Hormonal and Mechanistic Evaluation of Increasing risk of diabetes and Cardiovascular Disease in India: from Bench to Bedside.	ADIPOKINES; ADIPOSE TISSUE; CARDIOVASCULAR DISEASE; INSULIN RESISTANCE; SUBCUTANEOUS; VISCERAL	Non-infectious diseases such as diabetes and cardiovascular disorders are increasing in incidence in lower and middle income countries such as India. It has also been observed that Asians have higher risk for the development of these diseases as compared to other population groups and the risk is observed to be even higher in immigrants to countries such as Canada. This has been attributed to a n…			Nutrition, Metabolism and Diabetes	Biomedical	Université Laval	Quebec	Université Laval	2012-01-01	2013-12-31	grant	0	0	0	0	0	0	0	0	0	0	0	2000	8000	6625	0	0	16625	2				284	0	0	0	0	0
77	199910XAR	XAR	CIHR/CONICET (Argentina) International Scientific Exchange	AP	STRATEGIC	Ciocca, Daniel				Exchange between Dr. R. Tanguay and Dr. D. Ciocca					Other	Biomedical	Individuals Inside Canada	Not Specified	Individuals Inside Canada	2001-07-01	2001-07-31	award	0	1200	0	0	0	0	0	0	0	0	0	0	0	0	0	0	1200	5				1490	0	1553.37	0	0	0
530	200702CGM	CGM	Master's Award: Frederick Banting and Charles Best Canada Graduate Scholarships	AP	OPEN	Clark, Nina A			Demers, Paul A	A chort study determining the effects of air pollution in the Georgia air basin on children's respiratory diseases	AIR POLLUTION; CHILDREN; COHORT; ENVIRONMENTAL HEALTH; POPULATION HEALTH; RESPIRATORY DISEASE	Not Applicable	ENVIRONMENTAL INFLUENCES ON HEALTH; RESPIRATION	ENVIRONMENTAL INFLUENCES ON HEALTH; RESPIRATION	Population and Public Health	Social/Cultural/Environmental/Population Health	University of British Columbia	British Columbia	University of British Columbia	2007-09-01	2008-08-31	award	0	0	0	0	0	0	0	10208	7292	0	0	0	0	0	0	0	17500	2				202	0	0	0	0	0
278	200408CIH	CIH	Internat'l Collab. Indigenous Health Research Partnership Grant on Resilience	GP	STRATEGIC	Clearsky, Lorne S		Crengle, Suzanne M; Elston, Jacinta K; Gibson, Dianne; Jones, Rhys; Lavallee, Barry; Najman, Jake; Ring, Ian T; Robinson, Elizabeth		Growing up Indigenous; an international birth cohort study					Indigenous Peoples' Health	Social/Cultural/Environmental/Population Health	University of Manitoba	Manitoba	University of Manitoba	2004-11-01	2005-03-31	grant	0	0	0	0	15000	0	0	0	0	0	0	0	0	0	0	0	15000	2				315	0	0	0	0	18137.5
1140	201102MFE	MFE	CIHR Fellowship	AP	OPEN	Cleaver, Shaun R			Nixon, Stephanie A; Cole, Donald C	Understanding the Rehabilitation Needs of Persons with Disabilities: Community-Based Participatory Research to Improve Services in Lusaka, Zambia	CRITICAL SOCIAL SCIENCE PERSPECTIVE; DISABILITY; GLOBAL HEALTH; PARTICIPATORY RESEARCH; QUALITATIVE RESEARCH; REHABILITATION; ZAMBIA	Zambia is a country in southern Africa that has a culture very different from that of Canada. Most people in Zambia are poor, but the country is developing which is seeing some Zambians becoming prosperous. Among Zambians, those with disabilities are among the poorest because of the lack of opportunities that they face. Rehabilitation is a strategy that aims to equalize opportunities for persons …	INTERNATIONAL HEALTH; HEALTH SERVICES RESEARCH	SOCIETAL & CULTURAL DIMENSIONS OF HEALTH; HEALTH SERVICES RESEARCH	Health Services and Policy Research	Social/Cultural/Environmental/Population Health	University of Toronto	Ontario	University of Toronto	2011-09-01	2016-08-31	award	0	0	0	0	0	0	0	0	0	0	0	34167	55000	55000	55000	55000	275000	2				894	0	0	0	0	0
389	200510MDR	MDR	CIHR Doctoral Research Award	AP	OPEN	Cloutier, Serge			Papadopoulou, Barbara	Caractérisation des événements clés de phosphorylation impliqués dans la régulation traductionelle en conditions de stress intracellulaire chez le parasite Leishmania	EIF2ALPHA; GELS 2D; IMMUNOBUVARDAGE; IMMUNOPRÉCIPITATION; PHOSPHORYLATION; PROTÉOMIQUE; RÉGULATION TRADUCTIONNELLE; SIGNALISATION CELLULAIRE; SPECTRE DE MASSE; STRESS PHYSIOLOGIQUE	Leishmania est un parasite sévissant dans plusieurs régions géographiques affectant environ 15 millions de personnes alors que 350 millions sont à risque. Son mode de vie comporte deux stades distincts: promastigote chez l'insecte porteur et amastigote à l'intérieur des cellules humaines. Au cours de son cycle de vie, le parasite subit de nombreux stress (ex. température élevée, acidité). Ceux-ci…	BACTERIOLOGY; MOLECULAR BIOLOGY	INFECTIOUS AND PARASITIC; PARASITIC	Infection and Immunity	Biomedical	Université Laval	Quebec	Université Laval	2006-05-01	2009-04-30	award	0	0	0	0	0	0	20250	22000	22000	1750	0	0	0	0	0	0	66000	4				843	0	0	0	0	0
653	200802MGH	MGH	Meetings, Planning and Dissemination Grant: Global Health Research (IPPH)	GP	STRATEGIC	Clow, Barbara N				Women's Health Research and Gender-based Analysis: Sharing Expertise and Experience	GENDER-BASED ANALYSIS; HIV/AIDS; POPULATION AND PUBLIC HEALTH; RESEARCH METHODOLOGIES; WOMEN'S HEALTH	The Atlantic Centre of Excellence for Women's Health (ACEWH) and the Human Sciences Research Council of South Africa (HSRC) established a Memorandum of Agreement in March of 2005 to collaborate on social sciences research, women's health, and gender-based analysis. Since that time ACEWH and HSRC have established a dynamic partnership which has included the co-hosting and facilitation of several s…			Population and Public Health	Not applicable/Specified	Dalhousie University (Nova Scotia)	Nova Scotia	Dalhousie University (Nova Scotia)	2008-05-01	2009-04-30	grant	0	0	0	0	0	0	0	0	22155	0	0	0	0	0	0	0	22155	2				913	0	0	0	0	0
700	200804STP	STP	Training Grant - LOI	GP	STRATEGIC	Cole, Donald C	Gyorkos, Theresa W; Hanson, Lori M; Janes, Craig R; Labonté, Ronald; Neufeld, Victor R; Saunders, Duncan			Addressing Inequities in Global Health through Training (AIGHT): a trans-Canadian research capacity development program	COMPETENCIES; GLOBAL HEALTH; GRADUATE AND POST-DOCTORAL TRAINING	As a committed group of global health (GH) researchers and educators, we propose to develop an academic network and training program to foster a critical cohort of innovative GH researchers. We will recruit exceptional master¿s students (approximately 1/year), doctoral students (5/year), and post-doctoral fellows (1-2/year) from a backgrounds in keeping with CIHR pillars. One third of doctoral an…	INTERNATIONAL HEALTH; POPULATION HEALTH	HEALTH EQUITY; MULTIDISCIPLINARY	Population and Public Health	Social/Cultural/Environmental/Population Health	University of Toronto	Ontario	University of Toronto	2008-05-01	2009-04-30	grant	0	0	0	0	0	0	0	0	5000	0	0	0	0	0	0	0	5000	2				1439	0	0	0	0	0
1041	201002DHH	DHH	Dissemination Events - PA: Health and Health Equity	GP	STRATEGIC	Cole, Donald C				Strengthening research capacities focused on the social determinants of health in the Andean region	COLLABORATIONS; COMPETENCIES; DETERMINANTS; EQUITY; LAC	This proposal from the Canadian Coalition for Global Health Research, requests partial support for the 7th Summer Institute (SI-7) to take place in Quito, Ecuador in July 2010. Our partner organization is the Universidad Andina Simon Bolivar (UASB), a leader in research and knowledge translation and exchange on the social determinants of health in the Andean region. Special features of the SI-7 p…			Health Services and Policy Research	Social/Cultural/Environmental/Population Health	University of Toronto	Ontario	University of Toronto	2010-05-01	2011-04-30	grant	0	0	0	0	0	0	0	0	0	0	20000	0	0	0	0	0	20000	2				390	0	0	0	0	0
1155	201102MR2	MR2	MPD: Institute of Infection and Immunity - HIV/AIDS Open	GP	STRATEGIC	Cole, Donald C	Rachlis, Beth S	Ahmad, Farah; van Lettow, Monique		Concept mapping with stakeholders to inform HIV programs addressing patient defaulting in Malawi	CONCEPT MAPPING; GLOBAL HEALTH; HIV/AIDS; MALAWI; STAKEHOLDER PERSPECTIVES	Note we would like to be considered for the Open HIV/AIDS Pool Funding Opportunity. As part of a joint Canada-Malawi project on patient defaulting from antiretroviral therapy (ART), we plan to use concept mapping methods to incorporate local stakeholder perspectives in the development of appropriate and feasible strategies to address defaulting in Malawi. Concept mapping (CM) enables diverse grou…			Infection and Immunity	Health systems/services	University of Toronto	Ontario	University of Toronto	2011-06-01	2012-05-31	grant	0	0	0	0	0	0	0	0	0	0	0	9875	0	0	0	0	9875	2				1259	0	0	0	0	0
125	200210GLH	GLH	Global Health Research Program Development and Planning Grants	GP	STRATEGIC	Collet, Jean-Paul		Boulet, Louis-Philippe; Bourbeau, Jean; Chen, Yuzhi; Edgar, Linda J; Tang, Jinling; Wang, Chen; Wang, Yiqin; Xiu, Qingyu; Zhan, Shaokang		Proposal for developing a collaborative research program in China and Canada to optimize chronic obstructive pulmonary disease (COPD) and asthma management	ASTHMA; COPD; DISEASE MANAGEMENT; DRUG EVALUATION; ECONOMIC EVALUATION; EDUCATION; EPIDEMIOLOGY; GLOBAL INTEGRATED INTERVENTION; HEALTH CARE ORGANIZATION; PSYCHOSOCIAL INTERVENTION; RANDOMIZED CLINICAL TRIAL; SMOKING CESSATION INTERVENTION; TRADITIONAL CHINESE MEDICINE		RESPIRATION; ALTERNATIVE MEDICINE	ASTHMA; CHRONIC OBSTRUCTIVE LUNG DISEASE	Circulatory and Respiratory Health	Clinical	Jewish General Hospital (Montreal)	Quebec	McGill University	2003-03-01	2004-02-29	grant	0	0	90670	0	0	0	0	0	0	0	0	0	0	0	0	0	90670	5				479	0	0	114788	0	0
215	200309GLP	GLP	Global Health Research Pilot Project Grants	GP	STRATEGIC	Collet, Jean-Paul	Bourbeau, Jean	Chen, Yue; Edgar, Linda J; Huang, Kewu; Jin, Shuigao; Shapiro, Stanley H; Wang, Chen		Disease burden and management practice of chronic obstructive pulmonary disease (COPD) in China: A pilot study	BURDEN OF DISEASE; COPD; DISEASE MANAGEMENT; DRUG EVALUATION; ECONOMIC EVALUATION; EDUCATION; EPIDEMIOLOGY; GLOBAL INTEGRATED INTERVENTION; HEALTH CARE ORGANIZATIONS; PSYCHOSOCIAL INTERVENTION; QUALITY OF LIFE; RANDOMIZED CLINICAL TRIALS; TRADITIONAL CHINESE MEDICINE	Despite very different conditions Canada and China share the same concerns for COPD regarding high prevalence, increasing morbidity and mortality, as well as heavy burden on the health care system and society. The disease remains a poorly understood and inadequately managed health problem in both countries. International collaboration in this domain has several important advantages in relation to…	RESPIRATION; ALTERNATIVE MEDICINE	CHRONIC OBSTRUCTIVE LUNG DISEASE; POPULATION HEALTH	Population and Public Health	Health systems/services	Jewish General Hospital (Montreal)	Quebec	McGill University	2004-03-01	2005-03-31	grant	0	0	0	99995	0	0	0	0	0	0	0	0	0	0	0	0	99995	2				527	0	0	0	123146	0
1384	201311MFE	MFE	CIHR Fellowship	AP	OPEN	Conklin, Annalijn			Heymann, Sally J	Understanding social equity for health: international comparisons of social conditions and their impact on individual health and wellbeing	GENDER; GLOBAL HEALTH; INTERNATIONAL COMPARISONS; MULTILEVEL MODELLING; SOCIAL DETERMINANTS; WELLBEING	Good health is critical for nations to flourish and develop. Yet, large systematic disparities in health exist between, and within, countries, and these differences are strongly linked to degrees of social disadvantage. Thus, tackling social disparities is a key policy objective, and development interest, of governments worldwide. Inequalities in health are known to be driven by multiple politica…	SOCIETAL & CULTURAL DIMENSIONS OF HEALTH; INTERNATIONAL HEALTH	DETERMINANTS OF HEALTH; MULTIDISCIPLINARY	Population and Public Health	Social/Cultural/Environmental/Population Health	Individuals Outside Canada	Not Specified	Individuals Outside Canada	2014-10-01	2017-09-30	award	0	0	0	0	0	0	0	0	0	0	0	0	0	0	38750	50000	150000	1	2			900	0	0	0	0	0
804	200810IDB	IDB	Doctoral Research Award - PA: Biomedical/Clinical HIV/AIDS Research	AP	STRATEGIC	Conroy, Andrea			Kain, Kevin C	The impact of HIV co-infection and complement factor 5a on the dysregulated immune response in placental malaria	ANIMAL MODELLING OF PLACENTAL MALARIA; BIOMARKERS OF DISEASE PATHOGENESIS; EX VIVO ANALYSIS OF PLACENTAL IMMUNE STATUS; FUNCTIONAL CHARACTERIZATION OF CELLS IN THE PLACENTA; HIV MALARIA CO-INFECTIONS; INTERVENTION TRIALS USING ANIMAL MODELS; MEASURE LEVELS OF INFLAMMATORY PROTEINS IN THE PLACENTA; PHENOTYPIC CHARACTERIZATION OF CELLS IN THE PLACENTA; PLACENTAL MALARIA PATHOPHYSIOLOGY	Every year, fifty million pregnant women are at risk of malaria. Pregnancy malaria (PM) results in one third of all low-birth weight infants in Africa. During PM, red blood cells containing malaria parasites bind to the surface of the placenta. In an attempt to clear the infection, the mother's immune system initiates an inflammatory response; however, this often results in placental injury and p…	MOLECULAR BIOLOGY; REPRODUCTION/PREGNANCY	INFECTIOUS AND PARASITIC; PREGNANCY/BIRTH	Infection and Immunity	Biomedical	University of Toronto	Ontario	University of Toronto	2009-09-01	2011-08-30	award	0	0	0	0	0	0	0	0	0	13250	22000	8750	0	0	0	0	44000	4				675	0	0	0	0	0
1196	201110MFE	MFE	CIHR Fellowship	AP	OPEN	Conroy, Andrea			Kaul, Rupert	The Impact of HIV-1 and Malaria Co-infection on Angiogenesis, Fetal Development and Pregnancy Outcome in Sub-Saharan Africa.	CO-INFECTION; FETAL GROWTH RESTRICTION; HIV-1; IMMUNITY; INFLAMMATION; KENYA; MALARIA; MOTHER-TO-CHILD TRANSMISSION OF HIV; PREGNANCY; VASCULAR DEVELOPMENT	Approximately 70% of people infected with HIV reside in sub-Saharan Africa. Women are particularly susceptible to HIV, with HIV rates 3 to 6-times higher in young women than men. Sub-Saharan Africa is also home to 30 million women at risk of contracting malaria during pregnancy each year and HIV increases the severity of malaria in pregnancy. When a mother is HIV positive, her fetus is at increas…	REPRODUCTION/PREGNANCY; INTERNATIONAL HEALTH	INFECTIOUS AND PARASITIC; PREGNANCY/BIRTH	Infection and Immunity	Biomedical	University of Toronto	Ontario	University of Toronto	2012-05-01	2015-08-31	award	0	0	0	0	0	0	0	0	0	0	0	0	41667	45000	45000	16667	148334	2				877	0	0	0	0	0
1025	201002MFE	LAF	Fellowship - Priority Announcement - Longitudinal Study on Aging	AP	STRATEGIC	Corna, Laurie M			Willson, Andrea E	Health Inequalities Across the Life Course: Aging, Gender and the Welfare State	AGING AND THE LIFE COURSE; COMPARATIVE SOCIAL POLICY; GENDER AND HEALTH; HEALTH INEQUALITIES; LATENT VARIABLE MODELLING; LIFE COURSE HISTORIES; SOCIOECONOMIC POSITION	While there is a strong relationship between measures of socioeconomic position, such as low income, and health inequalities, further research that addresses how inequalities develop over the life course is necessary. In this study, I investigate whether health inequalities differ between men and women of retirement age, and question how they are related to work and family experiences earlier in …	POPULATION HEALTH; GERONTOLOGY	DETERMINANTS OF HEALTH; GERONTOLOGY	Aging	Social/Cultural/Environmental/Population Health	University of Western Ontario	Ontario	University of Western Ontario	2011-06-01	2012-12-31	award	0	0	0	0	0	0	0	0	0	0	0	38333	35000	0	0	0	73333	2	1			822	0	0	0	0	0
355	200509MOP	MOP	Operating Grant	GP	OPEN	Cote, Hélène		Bitnun, Sean A; Burdge, David R; Forbes, John C; Harrigan, Richard P; Money, Deborah M; Read, Stanley E		Mitochondrial DNA damage in infants exposed to HIV antiretroviral drugs in utero	DNA MUTATION SCREENING AND SEQUENCING; HIV DRUG TOXICITY; HIV INFECTION; MITOCHONDRIAL DNA DAMAGE; MITOCHONDRIAL TOXICITY; PCR; REAL-TIME PCR	HIV therapy with antiretrovirals has been very successful at reducing mother-to-child transmission of HIV. If possible, HIV-infected pregnant women start HIV therapy in their second or third trimester to avoid exposing their developing baby to the drugs during early development, to minimize toxicity. As women in Africa are about to receive large-scale HIV treatment, many will conceive babies whil…	REPRODUCTION/PREGNANCY; GENETICS	AIDS; PREGNANCY/BIRTH	Infection and Immunity	Biomedical	University of British Columbia	British Columbia	University of British Columbia	2006-04-01	2009-03-31	grant	0	0	0	0	0	27835	65339	100055	86185	0	0	0	0	0	0	0	279414	2				1181	0	0	0	0	0
789	200710XBR	XBR	CIHR/CNPq (Brazil) International Scientific Exchanges	AP	STRATEGIC	Cote, Hélène				Exchange between Dr. Hélène Coté and Professor Rochel Paz Fonesca					Other	Not applicable/Specified	Individuals Inside Canada	Not Specified	Individuals Inside Canada	2008-04-01	2009-03-31	award	0	0	0	0	0	0	0	0	1646	0	0	0	0	0	0	0	1646	5				1533	0	0	0	0	0
1199	201111BPF	BPF	Banting Postdoctoral Fellowship Program	AP	OPEN	Cote, Marceline			Cunningham, James	Development and characterization of new antivirals against ebolavirus	ANTIVIRALS; CLICK CHEMISTRY; EBOLA VIRUS; HEMORRHAGIC FEVER VIRUSES; MASS SPECTROMETRY; SMALL MOLECULE INHIBITORS; VIRAL ENTRY	Ebolavirus is an enveloped RNA virus that causes severe hemorrhagic fever with a lethality rate that can reach up to 90%. The increasing number of ebolavirus outbreaks in endemic regions of Africa and its potential use as a biological warfare agent are alarming. Importantly, there is no available vaccine or effective therapy against this virus, and this is partly due to the poor understanding of …	VIROLOGY	VIRAL	Infection and Immunity	Biomedical	Individuals Outside Canada	Not Specified	Individuals Outside Canada	2012-07-01	2014-06-30	award	0	0	0	0	0	0	0	0	0	0	0	0	70000	70000	0	0	140000	3				12	0	0	0	0	0
314	200410IDR	IDR	Doctoral Research Award - PA: Health Services/Pop. Health HIV/AIDS Research	AP	STRATEGIC	Couture, Marie-Claude			Soto, Julio C	Étude de deux mesures de surveillance de seconde génération concernant les prévalences des IST et VIH ainsi que les facteurs de risque chez les travailleuses du sexe de trois pays d¿afrique des l¿ouest	AFRIQUE DE L'OUEST; COMPORTEMENTS SEXUELS; GROUPES À RISQUE; ITS; PRISE DE RISQUE; PROSTITUTION; SANTÉ PUBLIQUE; UTILISATION DU CONDOM; VIH-SIDA; ÉPIDÉMIOLOGIE	L'objectif de ce projet est l¿évaluation des résultats des interventions qui ont été effectuées chez les travailleuse du sexe (TS) en Afrique de l'Ouest suite à la surveillance de seconde génération (SSG) du VIH. Il s'agira 1)d¿identifier et d¿évaluer les changements observés dans les prévalences des ITS et du VIH et leurs facteurs de risque chez les TS du Niger, Sénégal et Burkina Faso suite à d…	POPULATION HEALTH; INTERNATIONAL HEALTH	AIDS; PSYCHOSOCIAL AND HEALTH BEHAVIOURS	Infection and Immunity	Social/Cultural/Environmental/Population Health	Université de Montréal	Quebec	Université de Montréal	2005-09-01	2008-08-31	award	0	0	0	0	0	13250	22000	22000	8750	0	0	0	0	0	0	0	66000	2				677	0	0	0	0	0
776	200810MFE	ZNF	Fellowship - PA: Health Services/Population Health HIV/AIDS Research	AP	STRATEGIC	Couture, Marie-Claude			Page, Kimberly	Use of ampethamine-type substances and HIV/STI transmission among female sex workers in Cambodia	AMPHETAMINE-TYPE SUBTANCES; EPIDEMIOLOGY; GLOBAL HEALTH; HIV/AIDS; SEX WORKERS; SEXUAL BEHAVIORS; SEXUALLY TRANSMITTED DISEASE	Cambodia is the country in Southeast Asia that is the most affected by the HIV epidemic. Factors contributing to the epidemic include poverty, sexually transmitted infections (STI), trafficking of women, widespread patronage of female sex workers (FSW) and a highly mobile workforce. FSW are a high risk group for HIV/STI and often use amphetamine-type substances (ATS). This is a great public healt…	INTERNATIONAL HEALTH; POPULATION HEALTH	AIDS; EPIDEMIOLOGY	Infection and Immunity	Social/Cultural/Environmental/Population Health	Individuals Outside Canada	Not Specified	Individuals Outside Canada	2009-06-01	2012-05-31	award	0	0	0	0	0	0	0	0	0	50000	50000	50000	0	0	0	0	150000	2				1574	0	0	0	0	0
23	199902MVS	MVS	Visiting Scientist	AP	STRATEGIC	Couture, Réjean				International scientific exchange between Dr. Couture and Dr. Lindsey					Other	Not applicable/Specified	Individuals Inside Canada	Not Specified	Individuals Inside Canada	2003-09-19	2003-09-27	award	0	0	0	2000	0	0	0	0	0	0	0	0	0	0	0	0	2000	5				1288	0	0	0	2463.04	0
806	200810IDR	IDR	Doctoral Research Award - PA: Health Services/Pop. Health HIV/AIDS Research	AP	STRATEGIC	Cowan-Dewar, Jessica A			Jolly, Rosemary J; Fergus, Stevenson	Alternative Masculinities and Resilience to Gender-based Violence and HIV/AIDS in Rural KwaZulu-Natal, South Africa	GENDER-BASED VIOLENCE; HIV/AIDS; INTERDISCIPLINARY RESEARCH; MASCULINITIES; MEDICAL ANTHROPOLOGY; QUALITATIVE METHODOLOGY; QUANTITATIVE METHODOLOGY; RESILIENCE; SOUTH AFRICA; VULNERABLE POPULATIONS	South Africa has one of the worst epidemics of AIDS in the world. In addition to having the world's highest number of people living with HIV, South Africa has extremely high rates of violence against women and children. These epidemics work together in the province of KwaZulu-Natal, exacerbating one another. While many approaches to these problems are targeted at women, there is evidence to show …	SOCIETAL & CULTURAL DIMENSIONS OF HEALTH	AIDS; HEALTH PROMOTION	Gender and Health	Social/Cultural/Environmental/Population Health	Queen's University (Kingston, Ontario)	Ontario	Queen's University (Kingston, Ontario)	2009-09-01	2012-12-21	award	0	0	0	0	0	0	0	0	0	13250	22000	15584	15166	0	0	0	66000	2				687	0	0	0	0	0
771	200810MGH	MGH	Meetings, Planning and Dissemination Grant: Global Health Research (IPPH)	GP	STRATEGIC	Cox, Robin S		Espinoza, Adriana E		Improving mental health and psychosocial outcomes in disasters: A Canadian-Chile collaboration	CLIMATE CHANGE; CULTURE; DISASTERS; MENTAL HEALTH; PSYCHOSOCIAL	Through this program of meetings (March 25th - 31st, 2009) a diverse group of scholars, practitioners, representatives from national and regional psychosocial disaster service providers and emergency personnel, policy makers and community leaders will come together to share their expertise, theories, and cultural practices related to the impact of recent natural disasters on the mental and physic…			Neurosciences, Mental Health and Addiction	Health systems/services	Simon Fraser University (Burnaby, B.C.)	British Columbia	Simon Fraser University (Burnaby, B.C.)	2009-01-01	2009-12-31	grant	0	0	0	0	0	0	0	0	23000	0	0	0	0	0	0	0	23000	2				929	0	0	0	0	0
568	200704PPP	PPP	Proof of Principle Program - Phase I	GP	OPEN	Crandall, Ian E		Szarek, Walter A		Commercialization of Novel Antimalarials	INHIBITORS; INVASION; MALARIA; PLASMODIUM	Malaria produces 300-500 million clinical cases per year and results in 3-5 million deaths and these numbers are increasing due to widespread resistance to current anti-malarials. Malaria infections can progress rapidly because the invasion of a single parasite into a red blood cell (RBC) can result in 20-40 progeny, which then repeat the process. The invasion of a parasite into a new RBC occurs …	CELL BIOLOGY; BLOOD	INFECTIOUS AND PARASITIC; PARASITIC	Infection and Immunity	Biomedical	University Health Network (Toronto)	Ontario	University of Toronto	2007-09-01	2008-08-31	grant	0	0	0	0	0	0	0	150000	0	0	0	0	0	0	0	0	150000	2				1396	0	0	0	0	0
238	200402DFE	DFE	CIHR/Rx&D Research Program - Fellowships	AP	STRATEGIC	Crockett, Maryanne E			Kain, Kevin C	Interactions among Intracellular Pathogens: Malaria, Tuberculosis, and HIV	CYTOKINES; HIV; MALARIA; MYCOBACTERIA; PHAGOCYTOSIS; TUBERCULOSIS	Malaria, tuberculosis (TB), and human immunodeficiency virus (HIV) are all intracellular pathogens which each kill millions of individuals annually, predominantly in less developed countries of the world. There is clear evidence of interactions between HIV anad TB and between malaria and HIV; however, there has been no investigation into potential interactions between malaria and TB or among all …	BLOOD; CELL BIOLOGY	INFECTIOUS AND PARASITIC; PARASITIC	Infection and Immunity	Biomedical	Organizations inside Canada	Not Specified	Organizations inside Canada	2004-07-01	2006-12-31	award	0	0	0	0	29500	29500	0	0	0	0	0	0	0	0	0	0	59000	2				377	0	0	0	0	35670.5
238	200402DFE	DFE	CIHR/Rx&D Research Program - Fellowships	AP	STRATEGIC	Crockett, Maryanne E			Kain, Kevin C	Interactions among Intracellular Pathogens: Malaria, Tuberculosis, and HIV	CYTOKINES; HIV; MALARIA; MYCOBACTERIA; PHAGOCYTOSIS; TUBERCULOSIS	Malaria, tuberculosis (TB), and human immunodeficiency virus (HIV) are all intracellular pathogens which each kill millions of individuals annually, predominantly in less developed countries of the world. There is clear evidence of interactions between HIV anad TB and between malaria and HIV; however, there has been no investigation into potential interactions between malaria and TB or among all …	BLOOD; CELL BIOLOGY	INFECTIOUS AND PARASITIC; PARASITIC	Infection and Immunity	Biomedical	Individuals Outside Canada	Not Specified	Individuals Outside Canada	2004-07-01	2006-12-31	award	0	0	0	0	0	0	13125	0	0	0	0	0	0	0	0	0	13125	2				376	0	0	0	0	0
962	200910MIN	MIN	Planning Grants - Priority Announcement: International Research Collaborations	GP	STRATEGIC	Crooks, Valorie A	Snyder, Jeremy C	Johnston, Roderick N; Kingsbury, Paul T		Medical Tourism: Developing a Canada-India Collaboration	CANADA; HEALTH SERVICES; INDIA; MEDICAL TOURISM; PATIENTS	Medical tourism (MT) is a rapidly growing global industry that involves travel across national borders to improve health via medical procedures. Increasingly, Canadians and residents of other high income countries are participants in this form of health service trade. MT is an important source of economic development for many developing countries, including India. However, critics have raised con…			Health Services and Policy Research	Health systems/services	Simon Fraser University (Burnaby, B.C.)	British Columbia	Simon Fraser University (Burnaby, B.C.)	2010-01-01	2010-12-31	grant	0	0	0	0	0	0	0	0	0	17485	0	0	0	0	0	0	17485	2				985	0	0	0	0	0
1142	201103EOG	EOG	Operating Grant - Priority Announcement: Ethics	GP	STRATEGIC	Crooks, Valorie A	Snyder, Jeremy C	Kingsbury, Paul T; Turner, Leigh		Risks, Roles, and Responsibilities: Understanding the experiences of Canadian medical tourists' caregiver-companions	CANADA; CAREGIVING; ETHICS OF CARE; MEDICAL TOURISM; QUALITATIVE	Medical tourism (MT) involves patients traveling abroad to intentionally access non-emergency medical services, often surgeries, that are typically paid for out-of-pocket. In recent months MT has garnered significant public attention here in Canada, particularly after reports emerged that a new superbug had been contracted by Canadian medical tourists who had gone to India for surgery. This situa…	HEALTH SERVICES RESEARCH; ETHICS	HEALTH SERVICES RESEARCH; ETHICS	Health Services and Policy Research	Health systems/services	Simon Fraser University (Burnaby, B.C.)	British Columbia	Simon Fraser University (Burnaby, B.C.)	2011-10-01	2014-09-30	grant	0	0	0	0	0	0	0	0	0	0	0	37926	76738	97271	0	0	211935	2				405	0	0	0	0	0
1181	201109MOP	MOP	Operating Grant	GP	OPEN	Crooks, Valorie A	Labonté, Ronald; Snyder, Jeremy C	Chanda, Rupa; Flores, Walter G; Fraser, Henry S; Johnston, Roderick N; Nigenda, Gustavo; Packer, Corinne A; Runnels, Vivien E; Saligram, Prasanna S; Suresh, Venkatesan M		An international comparative case study of the health equity impacts of medical tourism in developing nations	BARBADOS; CANADA; CASE STUDY; GUATEMALA; HEALTH CARE; HEALTH EQUITY; INDIA; MEDICAL TOURISM; MEXICO	Canadians take part in medical tourism (MT) when they travel to other countries to intentionally access medical that is typically paid for out-of-pocket. It has been speculated that the travel of international patients from more-developed nations such as Canada to developing nations via MT is exacerbating health inequities in destination countries. Meanwhile, evidence is lacking that clearly demo…	HEALTH SERVICES RESEARCH	HEALTH SERVICES RESEARCH; HEALTH EQUITY	Health Services and Policy Research	Health systems/services	Simon Fraser University (Burnaby, B.C.)	British Columbia	Simon Fraser University (Burnaby, B.C.)	2012-04-01	2015-03-31	grant	0	0	0	0	0	0	0	0	0	0	0	35003	140014	176652	175682	0	527351	2				1165	0	0	0	0	0
1450	201310CRC	CRC	Canada Research Chairs - CIHR Funded	AP	STRATEGIC	Crooks, Valorie A				CRC Tier 2	CRC	Health Service Geographies			Health Services and Policy Research	Health systems/services	Organizations inside Canada	Not Specified	Organizations inside Canada	2014-09-01	2019-08-31	award	0	0	0	0	0	0	0	0	0	0	0	0	0	0	75000	100000	500000	1				360	0	0	0	0	0
59	200011MFE	MFE	CIHR Fellowship	AP	OPEN	Cunningham, Jane A			Perkins, Mark	Barriers to tuberculosis diagnosis and predicting the impact of new diagnostic technologies in disease endemic countries	DIAGNOSTIC DELAY; DIAGNOSTIC TOOLS; TUBERCULOSIS		HEALTH SERVICES RESEARCH; HEALTH RESEARCH	INFECTIOUS AND PARASITIC; HEALTH CARE DELIVERY	Population and Public Health	Biomedical	Individuals Outside Canada	Not Specified	Individuals Outside Canada	2001-07-01	2002-06-30	award	0	55000	2000	0	0	0	0	0	0	0	0	0	0	0	0	0	57000	2				883	0	71196.3	2532	0	0
94	199910XAR	XAR	CIHR/CONICET (Argentina) International Scientific Exchange	AP	STRATEGIC	Currie, R. W				Exchange between Dr. R. William Currie and Dr. Daniel Ciocca					Other	Not applicable/Specified	Individuals Inside Canada	Not Specified	Individuals Inside Canada	2001-10-04	2001-10-14	award	0	4138	0	0	0	0	0	0	0	0	0	0	0	0	0	0	4138	5				1491	0	5356.55	0	0	0
443	200510IDR	IDR	Doctoral Research Award - PA: Health Services/Pop. Health HIV/AIDS Research	AP	STRATEGIC	Cyriac, Ajitha V			O'Campo, Patricia J	Examining the relationship between intimate partner violence and human immunodeficiency virus among immigrant women in Toronto	EPIDEMIOLOGY; GENDER-SPECIFIC HEALTH RESEARCH; HIV/AIDS; RISK FACTORS; SEXUAL BEHAVIOUR	The emergence of the global pandemic AIDS has necessitated an increased understanding of the sexual networks of core transmitter populations (e.g. female sex workers (FSWs) and their sexual partners) in order to make informed predictions about the spread HIV. A specific limitation is the availability of information on sexual networks not involving paid sex, such as male regular partner of FSWs. M…	POPULATION HEALTH; SOCIETAL & CULTURAL DIMENSIONS OF HEALTH	AIDS; PSYCHO-SOCIAL AND BEHAVIOURAL RESEARCH	Infection and Immunity	Social/Cultural/Environmental/Population Health	University of Toronto	Ontario	University of Toronto	2006-09-01	2010-06-30	award	0	0	0	0	0	0	13500	18500	22000	21000	5250	0	0	0	0	0	80250	2				681	0	0	0	0	0
22	199902MVS	MVS	Visiting Scientist	AP	STRATEGIC	D'Orléans-Juste, Pedro			Rae, Giles A	International scientific exchange between Dr. D'Orleans-Juste and Dr. Rae					Other	Not applicable/Specified	Organizations inside Canada	Not Specified	Organizations inside Canada	2003-10-28	2003-11-30	award	0	0	0	3500	0	0	0	0	0	0	0	0	0	0	0	0	3500	5				1289	0	0	0	4310.31	0
44	199910XBR	XBR	CIHR/CNPq (Brazil) International Scientific Exchanges	AP	STRATEGIC	D'Orléans-Juste, Pedro				Échange entre Drs Giles Rae et Pedro D'Orléans-Juste					Circulatory and Respiratory Health	Biomedical	Université de Sherbrooke	Quebec	Université de Sherbrooke	2000-07-01	2001-03-31	award	3000	0	0	0	0	0	0	0	0	0	0	0	0	0	0	0	3000	5				1508	3981.13	0	0	0	0
89	200010XBR	XBR	CIHR/CNPq (Brazil) International Scientific Exchanges	AP	STRATEGIC	D'Orléans-Juste, Pedro				Échange entre Dr Pédro D'Orleans-Juste et Dr Giles Rae					Other	Not applicable/Specified	Individuals Inside Canada	Not Specified	Individuals Inside Canada	2001-10-15	2001-11-01	award	0	3500	0	0	0	0	0	0	0	0	0	0	0	0	0	0	3500	5				1512	0	4530.67	0	0	0
151	200210XBR	XBR	CIHR/CNPq (Brazil) International Scientific Exchanges	AP	STRATEGIC	D'Orléans-Juste, Pedro				Exchange betewen Dr. Pedro D'Orleans-Juste and Dr. Giles Rae					Other	Not applicable/Specified	Individuals Inside Canada	Not Specified	Individuals Inside Canada	2002-10-20	2002-11-02	award	0	0	3500	0	0	0	0	0	0	0	0	0	0	0	0	0	3500	5				1515	0	0	4431	0	0
493	200510XAR	XAR	CIHR/CONICET (Argentina) International Scientific Exchange	AP	STRATEGIC	D'Orléans-Juste, Pedro				Exchange between Dr. Pedor D'orleans-Juste and Dr. Gilles Rae					Other	Biomedical	Organizations inside Canada	Not Specified	Organizations inside Canada	2006-04-01	2007-03-31	award	0	0	0	0	0	0	2893	0	0	0	0	0	0	0	0	0	2893	5				1499	0	0	0	0	0
625	200610XBR	XBR	CIHR/CNPq (Brazil) International Scientific Exchanges	AP	STRATEGIC	D'Orléans-Juste, Pedro				Exchange between Dr. Pedro D'Orleans-Juste and Dr. Gilles Rae					Other	Not applicable/Specified	Individuals Inside Canada	Not Specified	Individuals Inside Canada	2007-04-01	2008-03-31	award	0	0	0	0	0	0	0	2475	0	0	0	0	0	0	0	0	2475	5				1522	0	0	0	0	0
832	200902CGM	CGM	Master's Award: Frederick Banting and Charles Best Canada Graduate Scholarships	AP	OPEN	D'souza, Nicole A			Pedersen, Duncan	Assessing Risk Factors and Mental Health Outcomes amoung Aging Women Exposed to Political Violence in Latin America	AGING; INDIGENOUS POPULATIONS; MENTAL HEALTH; POLITICAL; REFUGEES; RESILIENCE; WAR TRAUMA; WOMEN	Not Applicable	MENTAL HEALTH; SOCIETAL & CULTURAL DIMENSIONS OF HEALTH	MENTAL AND BEHAVIOURAL DISEASES; SOCIETAL & CULTURAL DIMENSIONS OF HEALTH	Population and Public Health	Social/Cultural/Environmental/Population Health	McGill University	Quebec	McGill University	2010-01-01	2010-12-31	award	0	0	0	0	0	0	0	0	0	17500	0	0	0	0	0	0	17500	2				233	0	0	0	0	0
132	200210GLH	GLH	Global Health Research Program Development and Planning Grants	GP	STRATEGIC	Daar, Abdallah S		Gold, Richard E; Knoppers, Bartha M; Singer, Peter A		Genomics and global health: Developing a global CIHR network to address ethical, policy and regulatory issues.	CASE STUDIES; DEVELOPING COUNTRIES; EQUITY; ETHICS; GENOMICS DIVIDE; GLOBAL; HEALTH; INTELLECTUAL PROPERTY; MODELS; POLICY; REGULATION; WORLD HEALTH ORGANIZATION		SOCIETAL & CULTURAL DIMENSIONS OF HEALTH; GENOMICS, PROTEOMICS, AND BIOINFORMATICS	SOCIETAL & CULTURAL DIMENSIONS OF HEALTH; POPULATION HEALTH	Population and Public Health	Social/Cultural/Environmental/Population Health	University of Toronto	Ontario	University of Toronto	2003-03-01	2004-02-29	grant	0	0	62700	0	0	0	0	0	0	0	0	0	0	0	0	0	62700	2				477	0	0	79378.2	0	0
595	200610CGD	CGD	Doctoral Award - Frederick Banting and Charles Best Canada Graduate Scholarships	AP	OPEN	Daftary, Amrita			Calzavara, Liviana	Integrated prevention, treatment and care for HIV and tuberculosis infections: Perceptions and attitudes of patients in South Africa	ATTITUDES; CO-INFECTION; HEALTH SERVICES RESEARCH; HIV/AIDS; INTEGRATED SERVICES; PERCEPTIONS; QUALITATIVE METHODS; SOUTH AFRICA; TUBERCULOSIS	Tuberculosis (TB) and HIV infections accelerate each other's progression. In South Africa, the dual epidemic conveys its greatest impact. Nearly two-thirds of TB patients have HIV co-infection. The traditional practice of managing HIV and TB under separate health programs is moving towards integration in response to escalating rates of co-infection. The proposed research aims to identify and unde…	HEALTH SERVICES RESEARCH; INTERNATIONAL HEALTH	AIDS; SOCIETAL & CULTURAL DIMENSIONS OF HEALTH	Infection and Immunity	Health systems/services	University of Toronto	Ontario	University of Toronto	2007-09-01	2010-08-31	award	0	0	0	0	0	0	0	22500	35000	35000	12500	0	0	0	0	0	105000	2				180	0	0	0	0	0
1048	201002ZNF	ZNF	Fellowship - PA: Health Services/Population Health HIV/AIDS Research	AP	STRATEGIC	Daftary, Amrita			Howard, Andrea A	Building a sociomedical framework for coordinated HIV-tuberculosis care	COINFECTION; GLOBAL HEALTH; HEALTHCARE DELIVERY; HEALTHCARE INTEGRATION; HIV/AIDS; MDR-TB; QUALITATIVE METHODS; SOCIOBEHAVIOURAL RESEARCH; TUBERCULOSIS; XDR-TB	The combination of HIV and tuberculosis (TB) has resulted in greater illness and death compared to that caused by either infection alone. The effect is greater still in the case of drug-resistant TB, including multi and extensively drug-resistant TB (M/XDR-TB). The impact of dual infection is most severe in South Africa where about 75% of patients with TB, and over 90% with M/XDR-TB, are also inf…	HEALTH SERVICES RESEARCH; INTERNATIONAL HEALTH	AIDS; QUALITATIVE METHODS	Infection and Immunity	Health systems/services	Individuals Outside Canada	Not Specified	Individuals Outside Canada	2011-06-01	2014-11-30	award	0	0	0	0	0	0	0	0	0	0	0	60000	60000	60000	27500	0	207500	2				1579	0	0	0	0	0
1430	201405ISU	ISU	Travel Awards - Institute Community Support	AP	STRATEGIC	Daftary, Amrita				Preferential adherence to antiretroviral therapy over TB treatment: a qualitative study of drug-resistant TB/HIV co-infected patients in South Africa	ADHERENCE; COINFECTION; HIV/AIDS; ICS TRAVEL AWARDS; MDR-TB; QUALITATIVE METHODS; XDR-TB	Adherence to antiretroviral therapy (ART) and second-line anti tuberculosis (TB) treatment is essential to achieve positive outcomes among patients who are co-infected with HIV and multi or extensively drug-resistant TB (M/XDR-TB), the most drug-resistant forms of TB. Preliminary research from South Africa has shown that co-infected patients are less adherent to treatment for drug-resistant TB as…	INTERNATIONAL HEALTH; PSYCHOSOCIAL/HEALTH BEHAVIOURAL RES.	AIDS; HEALTH SERVICES RESEARCH	Infection and Immunity	Health systems/services	Individuals Inside Canada	Not Specified	Individuals Inside Canada	2014-08-15	2014-11-14	award	0	0	0	0	0	0	0	0	0	0	0	0	0	0	2500	0	2500	2				747	0	0	0	0	0
1311	201302GSM	GSM	Master's Award: Frederick Banting and Charles Best Canada Graduate Scholarships	AP	OPEN	Daly, Zachary R			Mclean, Judy; Green, Tim	Impact of Cash Transfers and Micronutrient Powders on Stunting and Iron Deficiency in Children 6-23 Months in Northern Zambia, A Randomized Control Trial	24 HOUR RECALL; ANTHROPOMETRY; CASH TRANSFERS; CHILDREN; FOOD SECURITY; HEMOGLOBIN; IRON DEFICIENCY ANEMIA; MICRONUTRIENT POWDERS; SERUM FERRITIN; STUNTING	Child malnutrition is of major concern globally, negatively impacting the lives of millions of children. Two specific forms of malnutrition are stunting, caused by chronic undernutrition, and anemia as a result of extreme iron deficiency. In Zambia 52.9% of children under 5 years are anemic and 45% are stunted. Childhood stunting leads to impaired cognitive development, poor school achievement, a…	INTERNATIONAL HEALTH; NUTRITION	MALNUTRITION; POPULATION HEALTH	Human Development, Child and Youth Health	Social/Cultural/Environmental/Population Health	University of British Columbia	British Columbia	University of British Columbia	2013-09-01	2014-08-31	award	0	0	0	0	0	0	0	0	0	0	0	0	0	17500	0	0	17500	2				589	0	0	0	0	0
126	200210GLH	GLH	Global Health Research Program Development and Planning Grants	GP	STRATEGIC	Daniel, Mark	O'Dea, Kerin	Bruce, Sharon G; Cargo, Margaret D; Fournier, Pierre; Rowley, Kevin G; Young, Kue		Social context, psychosocial status and obesity in Indigenous peoples of Canada and Australia: mapping and testing multi-level pathways for intervention	AUSTRALIA; CANADA; CONTEXTUAL FACTORS; CROSS-SECTIONAL; DIABETES; EVALUATION; GLOBALISATION; HEALTH EFFECTS OF COLONISATION; INDIGENOUS PEOPLES; INTERVENTION; LONGITUDINAL; MECHANISMS; MULTI-LEVEL; MULTI-METHOD; NEW ZEALAND; OBESITY; PSYCHOSOCIAL; RESEARCH PROGRAM DEVELOPMENT; VULNERABILITY		POPULATION HEALTH; HEALTH RESEARCH	DETERMINANTS OF HEALTH; OBESITY	Indigenous Peoples' Health	Social/Cultural/Environmental/Population Health	Centre hospitalier de l'Université de Montréal (CHUM)	Quebec	Université de Montréal	2003-04-01	2004-03-31	grant	0	0	0	98850	0	0	0	0	0	0	0	0	0	0	0	0	98850	2				499	0	0	0	121736	0
279	200408CIH	CIH	Internat'l Collab. Indigenous Health Research Partnership Grant on Resilience	GP	STRATEGIC	Daniel, Mark		O'Dea, Kerin; Simmons, David		Community and individual resilience for positive health in Indigenous populations at risk for diabetes and cardiovascular disease: Challenging environmental and macrosocial adversity					Indigenous Peoples' Health	Health systems/services	Centre hospitalier de l'Université de Montréal (CHUM)	Quebec	Université de Montréal	2004-11-01	2005-03-31	grant	0	0	0	0	14900	0	0	0	0	0	0	0	0	0	0	0	14900	2				308	0	0	0	0	18016.6
1386	201311MFE	MFE	CIHR Fellowship	AP	OPEN	Dare, Anna J			Jha, Prabhat	Quantifying time-critical surgical mortality and improving access to surgical services in India	ACCESS TO HEALTH SERVICES; EPIDEMIOLOGY; GEOSPATIAL ANALYSIS; GLOBAL HEALTH; HEALTH SERVICES; SURGERY; TIME CRITICAL SURGICAL CONDITIONS; VERBAL AUTOPSY	Access to surgical care has not been a global health priority in low- and middle-income countries (LMICs), including in India. However diseases which could be prevented, treated or palliated by surgery contribute substantially to death and disability. In order to improve surgical services in India, one of the world's most populous LMICs, a greater understanding of local and national patterns of m…	HEALTH SERVICES RESEARCH; POPULATION HEALTH	EPIDEMIOLOGY; HEALTH SERVICES RESEARCH	Health Services and Policy Research	Health systems/services	St. Michael's Hospital (Toronto)	Ontario	University of Toronto	2014-08-01	2015-06-30	award	0	0	0	0	0	0	0	0	0	0	0	0	0	0	31667	10000	90000	2				890	0	0	0	0	0
391	200510MDR	MDR	CIHR Doctoral Research Award	AP	OPEN	Dasgupta, Tina			Anderson, Karen	Identification of novel targets in and inhibitors of Plasmodium falciparum thymidylate synthase-dihydrofolate reductase (TS-DHFR) for treatment of malaria	ANTI-MALARIAL; DIHYDROFOLATE REDUCTASE; MALARIA; RATIONAL DRUG DESIGN; STRUCTURE-BASED DRUG DESIGN; THYMIDYLATE SYNTHASE	Malaria is spread by the bite of the Anopheles mosquito and is a disease of sweeping socioeconomic consequence, causing some 3,000 deaths every day, and infecting over 1 billion people worldwide. Malaria's victims are primarily children in and travellers to tropical countries. In Africa, deaths from malaria are increasing due to drug resistance. Novel anti-malarial drugs are urgently needed. Enzy…	DRUG RESEARCH; BIOCHEMISTRY	DRUGS- PHARMACEUTICAL SCIENCE/CHEMISTRY & NON MEDICAL USE OF DRUGS; INFECTIOUS AND PARASITIC	Infection and Immunity	Biomedical	Organizations Outside Canada	Not Specified	Organizations Outside Canada	2006-05-01	2007-07-31	award	0	0	0	0	0	0	27000	7500	0	0	0	0	0	0	0	0	34500	4				854	0	0	0	0	0
505	200610FGH	FGH	Fellowship Award - Global Health Research	AP	STRATEGIC	Davison, Colleen			Edwards, Nancy C	A parallel systematic and realist review of environmental interventions aimed at influencing adolescent health behaviours in relation to tobacco, alcohol and drug use	ADOLESCENT HEALTH; ENVIRONMENTAL INTERVENTIONS; EQUITY; GLOBAL HEALTH; HEALTH PROMOTION; PUBLIC HEALTH; REALIST REVIEW; SYSTEMATIC REVIEW	Systematic and realist reviews exist as two different ways to review and evaluate health research evidence. Realist reviews represent the newer method, and aim to answer not just questions about the effectiveness of interventions, as in traditional systematic reviews, but rather, what works, for whom and in what circumstances. Realist reviewers examine a variety of sources of information to explo…	POPULATION HEALTH; HEALTH RESEARCH	ENVIRONMENTAL INFLUENCES ON HEALTH; HEALTH EQUITY	Population and Public Health	Social/Cultural/Environmental/Population Health	University of Ottawa	Ontario	University of Ottawa	2007-10-01	2011-09-30	award	0	0	0	0	0	0	0	25000	45000	45000	40000	20000	0	0	0	0	175000	1				423	0	0	0	0	0
1023	201002KPE	KPE	Planning Grants	GP	STRATEGIC	Davison, Colleen				Strengthening Research Capacities: Applying an indigenous lens on social determinants of health...	COLLABORATION; EQUITY; ETHICS; INDIGENOUS PEOPLE; LATIN AMERICA	This proposal from the Canadian Coalition for Global Health Research, requests partial support for the 7th Summer Institute (SI-7) to take place in Quito, Ecuador in July 2010. Our partner organization is the Universidad Andina Simon Bolivar (UASB). Special features of the SI-7 program include a focus on the social determinants of health relevant to the Andean region, and on a set of "catalyst co…			Indigenous Peoples' Health	Social/Cultural/Environmental/Population Health	University of Ottawa	Ontario	University of Ottawa	2010-05-01	2011-04-30	grant	0	0	0	0	0	0	0	0	0	0	20000	0	0	0	0	0	20000	2				783	0	0	0	0	0
1289	201210MIN	MIN	Planning Grants - Priority Announcement: International Research Collaborations	GP	STRATEGIC	Dawes, Martin G	Li, Li; Mou, Jin; Sewitch, Maida J; Wu, Tai-Xiang			Providing evidence to promote colorectal cancer (CRC) screening amongst populations with Chinese ethnicity in China and Canada: Forming an international research partnership and setting priorities.	CHINA-CANADA; COLORECTAL CANCER SCREENING; EPIDEMIOLOGY; IMMIGRANT HEALTH	Colorectal cancer (CRC) is one of the leading causes of cancer death with heavy disease burden in both Canada and China. Although unanimous agreements have been achieved regarding CRC prevention strategies and especially screening guidelines, they are not readily used in clinical practice (China) or are suboptimal (Canada). Variance has been seen in CRC screening in ethnic populations with Chines…	HEALTH RESEARCH; POPULATION HEALTH	EPIDEMIOLOGY; HEALTH CARE DELIVERY	Health Services and Policy Research	Social/Cultural/Environmental/Population Health	University of British Columbia	British Columbia	University of British Columbia	2013-03-01	2014-02-28	grant	0	0	0	0	0	0	0	0	0	0	0	0	25000	0	0	0	25000	2				996	0	0	0	0	0
724	200806MGH	MGH	Meetings, Planning and Dissemination Grant: Global Health Research (IPPH)	GP	STRATEGIC	De Koninck, Maria				Journée d'échanges pour le développement de recherches sur les inégalités sociales de santé	FRANCOPHONIE; INÉGALITÉS SOCIALES DE SANTÉ; PARTENARIATS DE RECHERCHE; PAYS À FAIBLE REVENU	Le projet présenté ici, soit l'organisation d'une Journée d'échanges au lendemain de la Rencontre francophone internationale sur les inégalités sociales de santé, vise à profiter de cette occasion unique pour favoriser le développement de collaborations et de partenariats de recherche en santé mondiale sur la thématique des inégalités sociales de santé. En effet, les deux premières journées des J…			Population and Public Health	Social/Cultural/Environmental/Population Health	Université Laval	Quebec	Université Laval	2008-09-01	2009-08-31	grant	0	0	0	0	0	0	0	0	22500	0	0	0	0	0	0	0	22500	2				911	0	0	0	0	0
1436	201312GSM	GSM	Master's Award: Frederick Banting and Charles Best Canada Graduate Scholarships	AP	OPEN	de La Vega, Marc-Antoine				Elucidating the mechanism of action of protective monoclonal antibodies against Ebolavirus	ADAPTIVE IMMUNE RESPONSE; ANIMAL MODELS; ANTIGENIC SUBVERSION; EBOLAVIRUS; INNATE; LEVEL IV BIOCONTAINMENT; MONOCLONAL ANTIBODIES; SGP (SECRETED GLYCOPROTEIN); THERAPEUTIC TREATMENT; VIRAL PATHOGENESIS; ZMAB	Ebolavirus (EBOV) is one of the most aggressive pathogens known, and infections are characterized by a short incubation time as well as an onset of general symptoms, before rapidly progressing towards hemorrhage, shock and multi-system failure resulting in death in up to 90% of human cases. This virus has drawn considerable concern due to sporadic but devastating human outbreaks in sub-Saharan Af…			Infection and Immunity	Biomedical	University of Manitoba	Manitoba	University of Manitoba	2014-05-01	2015-04-30	award	0	0	0	0	0	0	0	0	0	0	0	0	0	0	17500	0	17500	4				590	0	0	0	0	0
482	200610HAP	HAP	Doctoral Research Award: HIV/AIDS CBR Program - General Stream	AP	STRATEGIC	dela Cruz, Aniela M			Mill, Judith E	HIV/AIDS experience of Alberta women who are from countries where HIV is endemic	ACCESS TO CARE AND SUPPORT IN RURAL COMMUNITIES; GENDER; HIV/AIDS; IMMIGRANT HEALTH; STIGMA; WOMENS' HEALTH	The purpose of this study is to explore and understand the experiences of HIV positive Alberta women who are from Sub-Saharan African countries where HIV is endemic. The objectives of this study are: to understand how women experience their HIV diagnosis, treatment and support in their community; and to understand how women's HIV illness impacts their social and familial relationships. There are …	SOCIETAL & CULTURAL DIMENSIONS OF HEALTH; NURSING	AIDS; SOCIETAL & CULTURAL DIMENSIONS OF HEALTH	Infection and Immunity	Social/Cultural/Environmental/Population Health	University of Alberta	Alberta	University of Alberta	2007-05-01	2012-12-31	award	0	0	0	0	0	0	0	20250	22000	22000	1750	0	0	0	0	0	66000	2				600	0	0	0	0	0
229	200403MOP	MOP	Operating Grant	GP	OPEN	Delisle, Hélène F		Garrel, Dominique R; Ghadirian, Parviz		The impact of transition to westernized diets and lifestyles on obesity and other cardiovascular disease risk markers in Africans living in Benin, in Haiti and in Montreal	AFRICANS; DIET; LIFESTYLE; METABOLIC SYNDROME; NUTRITION TRANSITION; OBESITY; PHYSICAL ACTIVITY	Abstract : A major health problem world-wide is the galloping increase in obesity and associated conditions such as diabetes, hypertension and cardiovascular disease. Even low and middle income country populations are now affected, as well as migrants to developed countries. An important factor is the nutrition transition, that is, the shift towards western eating and lifestyle patterns, which is…	NUTRITION; METABOLISM/DIABETES	METABOLISM AND NUTRITION; DETERMINANTS OF HEALTH	Population and Public Health	Social/Cultural/Environmental/Population Health	Université de Montréal	Quebec	Université de Montréal	2004-10-01	2007-09-30	grant	0	0	0	0	54686	108980	103622	49327	0	0	0	0	0	0	0	0	316615	2				1142	0	0	0	0	66124.6
585	200704MOP	MOP	Operating Grant	GP	OPEN	Delisle, Hélène F		Garrel, Dominique R; Rabasa-Lhoret, Rémi; Rivard, Michèle		Nutrition transition study in population groups of African origin: 5-year follow-up of subjects with obesity and other cardiovascular risk markers	AFRICANS; DIET; LIFESTYLE PHYSICAL ACTIVITY; METABOLIC SYNDROME; NUTRITION TRANSITION; OBESITY	Background: Obesity and associated risk factors for cardiovascular disease (CVD) are a growing problem worldwide, including in developing countries. Since 2002, we have been studying these factors and their links with eating, lifestyle and socio-economic circumstances, first in black Haitians of Montreal, and then in urban and semi-rural groups of Benin. We will also conduct the study in Haiti. W…	METABOLISM/DIABETES; NUTRITION	METABOLISM AND NUTRITION; DETERMINANTS OF HEALTH	Population and Public Health	Social/Cultural/Environmental/Population Health	Université de Montréal	Quebec	Université de Montréal	2007-10-01	2008-09-30	grant	0	0	0	0	0	0	0	100000	0	0	0	0	0	0	0	0	100000	2				1144	0	0	0	0	0
662	200802CGM	CGM	Master's Award: Frederick Banting and Charles Best Canada Graduate Scholarships	AP	OPEN	Dell, Evelyn M			Takaro, Timothy K; Chockalingam, Arun	A study of the significance and role of traditional healing in Madagascar: Do traditional healers enhance treatment and prevention activities enough to decrease the overall burden of disease?	ALLOPATHIC MEDICINE; BURDEN OF DISEASE; CONTROL; LOW-INCOME; MADAGASCAR; PREVENTION; SURVEY; TRADITIONAL MEDICINE; TREATMENT	Not Applicable	POPULATION HEALTH; HEALTH SERVICES RESEARCH	HEALTH CARE DELIVERY; INFECTIOUS AND PARASITIC	Population and Public Health	Social/Cultural/Environmental/Population Health	Simon Fraser University (Burnaby, B.C.)	British Columbia	Simon Fraser University (Burnaby, B.C.)	2008-09-01	2009-08-31	award	0	0	0	0	0	0	0	0	10208	7292	0	0	0	0	0	0	17500	2				223	0	0	0	0	0
1342	201302MFE	MFE	CIHR Fellowship	AP	OPEN	Denburg, Avram E			Abelson, Julia; Lavis, John N	Deliberative Justice: Ethical, Evidence-informed Policy on Pediatric Cancer Care in Low-and Middle-income Countries	CHILDHOOD CANCER; DELIBERATIVE PROCESS; ETHICS OF PRIORITY SETTING; EVIDENCE; GLOBAL HEALTH; HEALTH POLICY; KNOWLEDGE TRANSLATION; LOW-INCOME COUNTRIES; QUALITATIVE METHODS	Life expectancy in low- and middle-income countries (LMICs) has not kept pace with the steady advances in scientific knowledge and technology witnessed over the past half century. Even so, many countries have achieved impressive reductions in maternal and infant mortality. Paradoxically, worsening LMIC mortality from chronic, non-communicable diseases (NCDs) - cancer foremost among them - has par…	ETHICS; HEALTH SERVICES RESEARCH	HEALTH POLICY; HEALTH ETHICS	Health Services and Policy Research	Health systems/services	McMaster University	Ontario	McMaster University	2013-09-01	2017-08-31	award	0	0	0	0	0	0	0	0	0	0	0	0	0	34167	55000	55000	220000	2				897	0	0	0	0	0
1403	201403MOP	MOP	Operating Grant	GP	OPEN	Dendukuri, Nandini	Pai, Madhukar	Joseph, Lawrence; Ling, Daphne; Moons, Karel; Nicol, Mark P; Schumacher, Samuel G; Van Smeden, Maarten; Zar, Heather J		Statistical methods to support diagnosis of childhood tuberculosis in the absence of a gold-standard reference	CHILDHOOD TUBERCULOSIS; DIAGNOSIS; DIAGNOSTIC MODEL; IMPERFECT DIAGNOSTIC TESTS; INCREMENTAL VALUE; LATENT CLASS ANALYSIS; STATISTICAL METHODS; TEST ACCURACY	For many diseases (including many infectious diseases and mental illnesses) lack of a perfect gold-standard test makes disease diagnosis and evaluation of new diagnostic tests challenging. We propose to develop statistical methods needed for the development of a diagnostic prediction model for childhood tuberculosis (TB), a disease for which there is no perfect gold-standard. TB presents a huge p…	POPULATION HEALTH	POPULATION HEALTH	Population and Public Health	Social/Cultural/Environmental/Population Health	Research Institute of the McGill University Health Centre	Quebec	McGill University	2014-10-01	2017-09-30	grant	0	0	0	0	0	0	0	0	0	0	0	0	0	0	43188	85827	256932	4				1177	0	0	0	0	0
833	200903CCI	CCI	China-Canada Joint Health Research Initiative	GP	STRATEGIC	Deng, Alan Y	Xiao, Chunjie			Genetics of polygenic hypertension from animal models to humans	ASSOCIATION STUDIES; CANDIDATE GENES; COMPARATIVE GENOMICS; CONGENIC STRAINS; FUNCTIONAL GENOMICS	Essential hypertension is one of the most common diseases. So far, very a little is known about the genes whose defects can cause inherited hypertension in the majority of human populations. Because naturally existing human populations are genetically heterogeneous and because environmental factors impacting on how hypertension occurs are impossible to be controlled in any given population, it ha…	CARDIOVASCULAR	HYPERTENSION	Circulatory and Respiratory Health	Biomedical	Centre hospitalier de l'Université de Montréal (CHUM)	Quebec	Université de Montréal	2010-01-01	2012-12-31	grant	0	0	0	0	0	0	0	0	0	12500	50000	87500	0	0	0	0	150000	5				30	0	0	0	0	0
97	200203MOP	MOP	Operating Grant	GP	OPEN	Descoteaux, Albert				Functional aspects of the Leishmania lipophosphoglycan	GENE EXPRESSION; INFECTIOUS DISEASES; LEISHMANIA; MACROPHAGE; PHAGOCYTOSIS; VIRULENCE		CELL BIOLOGY	INFECTIOUS AND PARASITIC	Infection and Immunity	Biomedical	INRS - (Québec, QC)	Quebec	Université du Québec	2002-10-01	2005-09-30	grant	0	0	52500	89250	89250	44625	0	0	0	0	0	0	0	0	0	0	275625	4				1077	0	0	66465	109913	107918
2	199709MOP	MOP	Operating Grant	GP	OPEN	Desjardins, Michel				Molecular characterization of phagolysosome biogenesis in health and disease	LEISHMANIA; MEMBRANE FUSION; NRAMPL; PHAGOCYTOSIS		CELL BIOLOGY; BACTERIOLOGY	PARASITIC	Infection and Immunity	Biomedical	Université de Montréal	Quebec	Université de Montréal	1998-04-01	2001-03-31	grant	58043	0	0	0	0	0	0	0	0	0	0	0	0	0	0	0	178491	4				1067	77025.6	0	0	0	0
50	200009MOP	MOP	Operating Grant	GP	OPEN	Desjardins, Michel				Molecular characterization of phagolysosome biogenesis in health and disease	ARF6; INFECTIOUS DISEASES; LEISHMANIA; MEMBRANE FUSION; NRAMPL; PHAGOCYTOSIS; PROTEOMICS		CELL BIOLOGY; GENOMICS, PROTEOMICS, AND BIOINFORMATICS	INFECTIOUS AND PARASITIC; NONE OF THE ABOVE	Infection and Immunity	Biomedical	Université de Montréal	Quebec	Université de Montréal	2001-04-01	2006-03-31	grant	0	186995	130471	130471	130471	130471	0	0	0	0	0	0	0	0	0	0	708879	4				1078	0	242061	165176	160677	157761
362	200509MOP	MOP	Operating Grant	GP	OPEN	Desjardins, Michel				Phagosome biogenesis in health and disease	ADAPTIVE IMMUNITY; CELL BIOLOGY; INFECTIOUS DISEASES; INNATE IMMUNITY; PHAGOCYTOSIS	Phagocytosis, the process by which cells internalize large particules like bacteria, parasites or dying cells, plays a key role in our ability to fight infection by various intracellular pathogens. In the last granting period, we have unraveled novel aspects of the molecular mechanisms and machines involved in phagocytosis and phagolysosome biogenesis. In the next 5 years, we will use an integrat…	CELL BIOLOGY; BACTERIOLOGY	INFECTIOUS AND PARASITIC; NONE OF THE ABOVE	Infection and Immunity	Biomedical	Université de Montréal	Quebec	Université de Montréal	2006-04-01	2011-03-31	grant	0	0	0	0	0	0	161483	161483	62829	229185	210810	0	0	0	0	0	825790	4				1034	0	0	0	0	0
506	200610FGH	FGH	Fellowship Award - Global Health Research	AP	STRATEGIC	Devries, Karen M			Watts, Charlotte H	Factors associated with suicidal behaviour among women in 10 countries	INTIMATE PARTNER VIOLENCE; MULTI-COUNTRY STUDY; PSYCHOSOCIAL DETERMINANTS OF HEALTH; SUICIDAL BEHAVIOUR; WOMEN'S HEALTH	Rates of completed suicide and suicidal behaviour vary greatly between women in different regions. However, comparatively little is known about protective factors and regional variation, especially internationally. This is especially true for women, who have been ignored in classical suicide theory. This project will use data from the WHO Multi-Country Study on Women¿s Health and Domestic Violenc…	PSYCHOSOCIAL/HEALTH BEHAVIOURAL RES.; POPULATION HEALTH	DETERMINANTS OF HEALTH; PSYCHOSOCIAL AND HEALTH BEHAVIOURS	Gender and Health	Social/Cultural/Environmental/Population Health	Individuals Outside Canada	Not Specified	Individuals Outside Canada	2007-12-01	2009-11-30	award	0	0	0	0	0	0	0	27500	50000	22500	0	0	0	0	0	0	100000	1				429	0	0	0	0	0
648	200704CTC	CTC	Canadian Tobacco Control Research Initiative	GP	STRATEGIC	Dewhirst, Timothy				International advertising and the gender of nations: A case study of Viriginia Slims advertising in the United States, Japan and Korea					Gender and Health	Social/Cultural/Environmental/Population Health	University of Guelph	Ontario	University of Guelph	2008-02-01	2009-01-31	grant	0	0	0	0	0	0	0	48350	0	0	0	0	0	0	0	0	48350	1				364	0	0	0	0	0
706	200802ZNF	ZNF	Fellowship - PA: Health Services/Population Health HIV/AIDS Research	AP	STRATEGIC	Diabaté, Souleymane			Tremblay, Cécile L	Étude de la distribution des sous types du virus de l'immunodéficience humaine (VIH) et de l'impact des antirétroviraux sur la transmission de souches virales résistantes au Bénin, Afrique de l'Ouest.	ANTIRÉTROVIRAUX; BÉNIN.; RÉSISTANCES; TRAVAILLEUSES DU SEXE; VIH	Bien que les antirétroviraux (ARV) aient été développés à partir du sous type viral B prédominant en Occident, les résultats des études menées à ce jour montrent qu'ils sont aussi efficaces en Afrique au sud du Sahara où ils permettent en effet d'empêcher l'évolution rapide de la maladie vers le décès. Cependant, des travaux réalisés dans le cadre de projets pilotes ont montré que la restauration…	POPULATION HEALTH; INTERNATIONAL HEALTH	EPIDEMIOLOGY; AIDS	Infection and Immunity	Social/Cultural/Environmental/Population Health	Centre hospitalier de l'Université de Montréal (CHUM)	Quebec	Université de Montréal	2008-09-01	2010-08-31	award	0	0	0	0	0	0	0	0	28333	45000	16667	0	0	0	0	0	90000	2				1571	0	0	0	0	0
1416	201402PCS	PCS	Planning and Dissemination Grant– Institute Community Support	GP	STRATEGIC	Dimaras, Helen	Liang, Liying (Annie); Parnia, Abtin; Raman, Salem A			Canadian Conference on Neglected Tropical Diseases	INFECTION; NEGLECTED TROPICAL DISEASES; POVERTY	Neglected Tropical Diseases (NTDs) encompass conditions that primarily affect those in low- and middle-income countries (LMIC). Termed the "diseases or infections of poverty", these diseases affect the poorest populations in the world and are perpetuated by the lack of incentive for research and development for treatments(1). Our proposed conference aims to build on existing momentum to generate …	INTERNATIONAL HEALTH; POPULATION HEALTH	INFECTIOUS AND PARASITIC; POPULATION HEALTH	Infection and Immunity	Biomedical	University of Toronto	Ontario	University of Toronto	2014-07-01	2015-06-30	grant	0	0	0	0	0	0	0	0	0	0	0	0	0	0	10000	0	10000	2				1370	0	0	0	0	0
441	200510IDB	IDB	Doctoral Research Award - PA: Biomedical/Clinical HIV/AIDS Research	AP	STRATEGIC	Diou, Juliette V			Tremblay, Michel J	Influence des pigments malariques sur le cycle viral du virus d'immunodéficence humaine de type 1	CELLULES PRIMAIRES; CYTOKINES ET CHIMIOKINES; HÉMOZOÏNE; INFECTIVITÉ; MÉCANISMES CELLULAIRES.; OPSONISATION; SIDA/HIV; TLR9; TRANSFERT	À la fin de l'année 2004, environ 40 millions de personnes vivent avec le virus de l'immunodéfience humaine (VIH), l'agent étiologique du SIDA. D'autre part, chaque année on compte au moins 300 millions de cas aigus de paludisme (ou malaria) dans le monde et plus d'un million de décès. La coinfection, c'est-à-dire l'infection d'un même individu par les deux microorganismes, est fréquente, mais l'…	VIROLOGY; CELL BIOLOGY	INFECTIOUS AND PARASITIC; AIDS	Infection and Immunity	Biomedical	Université Laval	Quebec	Université Laval	2006-05-01	2009-03-18	award	0	0	0	0	0	0	20250	22000	22000	0	0	0	0	0	0	0	64250	4				672	0	0	0	0	0
1213	201202GSM	GSM	Master's Award: Frederick Banting and Charles Best Canada Graduate Scholarships	AP	OPEN	Dodd, Warren H			Dewey, Cate E; Humphries, Sally	Investigating Maternal and Child Nutrition among Seasonal Migrant Populations in Tamil Nadu, India	MATERNAL AND CHILD HEALTH; NUTRITION; POPULATION HEALTH; SEASONAL MIGRATION; SOCIETAL & CULTURAL DIMENSIONS OF HEALTH; SOUTH ASIA	In many rural areas in Tamil Nadu, India, the overall nutritional statuses of mothers and their children are extremely poor. Seasonal migration represents one response by some households in this context to address cycles of poverty and malnutrition. It is often assumed that income generated from seasonal migration can be used by the household to purchase necessities for individual and household s…	POPULATION HEALTH; NUTRITION	POPULATION HEALTH; METABOLISM AND NUTRITION	Population and Public Health	Social/Cultural/Environmental/Population Health	University of Guelph	Ontario	University of Guelph	2012-09-01	2013-08-31	award	0	0	0	0	0	0	0	0	0	0	0	0	17500	0	0	0	17500	2				587	0	0	0	0	0
1291	201211CGV	CGV	Doctoral: Vanier Canada Graduate Scholarships	AP	OPEN	Dodd, Warren H			Dewey, Cate E; Humphries, Sally	Seasonal Labour Migration and Intra-Household Health Statuses in the Krishnagiri district of Tamil Nadu, India	COMMUNITY-ENGAGED RESEARCH; INTRA-HOUSEHOLD HEALTH STATUS; MIXED METHODS APPROACH; POPULATION HEALTH; SEASONAL LABOUR MIGRATION; SOCIETAL & CULTURAL DIMENSIONS OF HEALTH; SOUTH ASIA	Seasonal labour migration represents a critical livelihood strategy for millions of rural households throughout India including the state of Tamil Nadu. However, there is limited research that investigates the effects of seasonal labour migration on migrant household health statuses in India. The research question that this project will address is how do patterns of seasonal labour migration impa…	POPULATION HEALTH; SOCIETAL & CULTURAL DIMENSIONS OF HEALTH	SOCIETAL & CULTURAL DIMENSIONS OF HEALTH; POPULATION HEALTH	Population and Public Health	Social/Cultural/Environmental/Population Health	University of Guelph	Ontario	University of Guelph	2013-09-01	2016-08-31	award	0	0	0	0	0	0	0	0	0	0	0	0	0	50000	50000	50000	150000	2				257	0	0	0	0	0
1315	201302FSS	FSS	Canada Graduate Scholarships – Michael Smith Foreign Study Supplements	AP	STRATEGIC	Dodd, Warren H			Dewey, Cate E	Promoting Human and Community Development among Highly Mobile Populations in Southern India	AGRICULTURAL EXTENSION; RURAL COMMUNITY DEVELOPMENT; RURAL HOUSEHOLD HEALTH; SEASONAL LABOUR MIGRATION				Human Development, Child and Youth Health	Social/Cultural/Environmental/Population Health	University of Guelph	Ontario	University of Guelph	2012-04-01	2012-04-01	award	0	0	0	0	0	0	0	0	0	0	0	0	6000	0	0	0	6000	2				446	0	0	0	0	0
1284	201210FSS	FSS	Canada Graduate Scholarships – Michael Smith Foreign Study Supplements	AP	STRATEGIC	Dolman, Lena			Tonin, Patricia N	Determining the efficacy, acceptability and safety of cold-coagulation treatment against cervical precancerious lesions in low-income countries	CERVICAL CANCER; GENETICS; LOW-RESOURCE COUNTRIES; MORTALITY RATES; OVARIAN CANCER; PRECANCERIOUS CERVICAL LESIONS; PROGNOSIS				Cancer Research	Clinical	McGill University	Quebec	McGill University	2012-10-01	2012-12-31	award	0	0	0	0	0	0	0	0	0	0	0	0	6000	0	0	0	6000	2				449	0	0	0	0	0
1452	201408TPT	TPT	Team Grant: Prevention and Treatment of Type 2 Diabetes - full application	GP	STRATEGIC	Dolovich, Lisa R	Agarwal, Gina (Ragini); Angeles, Ricardo N; Cristobal, Fortunato; Kaczorowski, Janusz A	Agbulos, Rodelin M; Arciaga, Rosemarie; Barrera, Jerome R; Fernando, Agnes; Guenter, Dale; Halili, Servando Jr.; Jalani, Norvie T; O'Reilly, Daria J; Smith, John F; Stobbe, Karl E; Thabane, Lehana; Tobe, Sheldon W		Community Health Assessment Program in the Philippines (CHAPP)	CARDIOVASCULAR HEALTH AWARENESS PROGRAM; COMMUNITY-BASED HEALTH PROMOTION; DIABETES PREVENTION; DIABETES RISK SCREENING; DIABETES SCREENING; DIFFUSION OF INNOVATION; GLOBAL HEALTH PARTNERSHIP; RURAL COMMUNITY DIABETES PROGRAM; STEPPED WEDGE RCT; VOLUNTEER HEALTH-PROMOTION	The research proposed will test whether the Community Health Assessment Program in the Philippines (CHAPP) will be effective in decreasing the number of people who have high risk of having the diabetes. The CHAPP is a community program which will be implemented by trained volunteers. In the program, the volunteers will invite community residents to attend CHAPP sessions where the volunteer will a…	METABOLISM/DIABETES; HEALTH SERVICES RESEARCH	DIABETES MELLITUS; POPULATION HEALTH	Nutrition, Metabolism and Diabetes	Social/Cultural/Environmental/Population Health	McMaster University	Ontario	McMaster University	2014-11-01	2019-10-31	grant	0	0	0	0	0	0	0	0	0	0	0	0	0	0	135071	322620	1466575	2				1471	0	0	0	0	0
1329	201302PMH	PMH	Planning Grants - PA: Musculoskeletal Health, Arthritis, Skin and Oral Health	GP	STRATEGIC	Doria, Andrea S		Blanchette, Victor S; Huo, aihua; Luke, Koon Hung; Peng, Yun; Poon, Man-Chiu; Wang, yan; Wu, RUNHUI; Yang, Shuangfeng; Zhang, Ningning		Developing Interdisciplinary Knowledge Exchange Capacity between Canada and China on Imaging Outcomes for Hemophilic Joints	ANKLES; CHILDREN; ELBOWS; HEMOPHILIA; INTERNATIONAL RESEARC; JOINTS; KNEES; MAGNETIC RESONANCE IMAGING; ULTRASOUND	In hemophilia recurrent joint bleeds result in progressive arthropathy which leads to long-term physical impairments. To avoid arthropathy the clinician must have sensitive tools to detect minimal joint changes. Imaging techniques such as ultrasound (US) and MRI can play a critical role in the diagnosis of joint bleeds in hemophiliacs. There are currently no standards on how to acquire and interp…	IMAGING; MUSCLE, BONE, OR JOINT	ARTHRITIS/OSTEOARTHRITIS; HEALTH POLICY	Musculoskeletal Health and Arthritis	Clinical	Hospital for Sick Children (Toronto)	Ontario	University of Toronto	2013-07-01	2014-06-30	grant	0	0	0	0	0	0	0	0	0	0	0	0	0	24990	0	0	24990	2				1386	0	0	0	0	0
399	200512OPD	OPD	International Opportunities Program - Development/Planning Grant	GP	STRATEGIC	Doualla-Bell, Florence		Gaolathe, Tendani; Wainberg, Mark A		Virological Response and Resistance Profile of Lopinavir/Ritonavir (LPV/r)-versus Nelfinavir-based therapy in Batswana Patients infected with HIV-1 subtype C.	DRUG RESISTANCE; HIV-1SUBTYPE C; LOPINAVIR; NELFINAVIR	Our world is witnessing the rapid emergence and devastating spread of HIV-1 C (1). This subtype is responsible for 56% of HIV-1 new infections worldwide and accounts for 96.5% of infections in Botswana, the country hardest hit by the worldwide HIV epidemic (37% of the sexually active adult population). In Canada (2), the most recent report established that HIV-1 B accounts for 91,1% of infections…	VIROLOGY	AIDS; VIRAL	Infection and Immunity	Biomedical	Jewish General Hospital (Montreal)	Quebec	McGill University	2006-01-01	2006-12-31	grant	0	0	0	0	0	25000	0	0	0	0	0	0	0	0	0	0	25000	2				1336	0	0	0	0	0
1232	201202PIK	PIK	Planning Grants - Priority Announcement: Integrated Knowledge Translation	GP	STRATEGIC	Doucet, Shelley A	Bainbridge, Lesley A	Clark, Phillip G; Craddock, Deborah; Hean, Sarah; O'Halloran, Catherine; Oandasan, Ivy F		Developing and Applying Social Theories to Improve Interprofessional Education and Collaboration in Health	COLLABORATION; HEALTHCARE; INTERNATIONAL; INTERPROFESSIONAL EDUCATION; INTERPROFESSIONAL PRACTICE; PARTNERSHIPS; RESEARCH; THEORY DEVELOPMENT	Interprofessional education (IPE) was recently elevated to the global health agenda when the World Health Organization recognized it as necessary for all health professionals' education. However, research in IPE and interprofessional collaboration (IPC) is still emerging and is impeded by a lack of theoretical rigour. It is essential, at this juncture in IPE/IPC, to ensure that theories that help…	HEALTH SERVICES RESEARCH; HEALTH RESEARCH	HEALTH CARE DELIVERY; HEALTH SERVICES RESEARCH	Health Services and Policy Research	Health systems/services	University of New Brunswick (Fredericton)	New Brunswick	University of New Brunswick (Fredericton)	2012-07-01	2013-06-30	grant	0	0	0	0	0	0	0	0	0	0	0	0	25000	0	0	0	25000	5				1384	0	0	0	0	0
1128	201010DFS	DFS	Doctoral Award - Doctoral Foreign Study Award (DFSA)	AP	OPEN	Downs, Shauna M			Leeder, Stephen R	Food policies to improve diets and reduce chronic disease in India	CHRONIC DISEASE PREVENTION; FOOD POLICY; KNOWLEDGE TRANSLATION; MULTISECTORAL POLICY; NUTRITION TRANSITION; QUALITATIVE METHODOLOGY	Chronic disease has become a major threat to global health and economic development. It now exceeds infectious disease and malnutrition as the leading cause of death in most low- and middle-income countries, including India. In India, the economic impact of lost productivity due to chronic disease will be severe ($237 billion lost in the next decade), making prevention critical. Prevention can be…	NUTRITION; INTERNATIONAL HEALTH	HEALTH POLICY; POPULATION HEALTH	Health Services and Policy Research	Social/Cultural/Environmental/Population Health	Individuals Outside Canada	Not Specified	Individuals Outside Canada	2011-05-01	2014-04-30	award	0	0	0	0	0	0	0	0	0	0	0	35000	35000	35000	0	0	105000	2				383	0	0	0	0	0
1383	201311MFE	MFE	CIHR Fellowship	AP	OPEN	Downs, Shauna M			Deckelbaum, Richard J; Fanzo, Jessica	Leveraging agriculture to improve diets and reduce the double burden diet-related disease	AGRICULTURE AND HEALTH; FOOD POLICY; HEALTH ECONOMICS; MODELLING; VALUE CHAIN ANALYSIS	Two billion people in the world suffer from micronutrient deficiencies and over a billion are overweight or obese, often co-existing in the same country or even household. Food system incentives are currently aligned to promote cheap calories and expensive nutrients, which compromises the health of populations and leads to the double burden of diet-related disease. Leveraging agriculture to impro…	POPULATION HEALTH; NUTRITION	POPULATION HEALTH; MULTIDISCIPLINARY	Population and Public Health	Social/Cultural/Environmental/Population Health	Individuals Outside Canada	Not Specified	Individuals Outside Canada	2014-09-01	2017-08-31	award	0	0	0	0	0	0	0	0	0	0	0	0	0	0	38750	50000	150000	1	2			898	0	0	0	0	0
1206	201202GSM	GSM	Master's Award: Frederick Banting and Charles Best Canada Graduate Scholarships	AP	OPEN	Drengson, Jane R			Roth, Eric	Child Health in an Informal Urban Settlement; Implications of maternal occupation, household income and family structure	AT-RISK OR HIDDEN POPULATIONS; CHILD HEALTH; HEALTH OF FEMALE SEX WORKERS' CHILDREN; INFORMAL URBAN SETTLEMENTS; SOCIAL DETERMINANTS OF HEALTH; URBAN HEALTH; WOMEN AND CHILDREN IN URBAN AREAS	There is a substantial amount of research on female sex workers, particularly as they relate to the HIV/AIDS pandemic. However, female sex workers are much more than their highly stigmatised occupation; they are friends, aunties, grandmothers, wives, lovers and most importantly, they are mothers. The children of female sex workers are known to be a highly vulnerable population experiencing higher…	SOCIETAL & CULTURAL DIMENSIONS OF HEALTH; ENVIRONMENTAL INFLUENCES ON HEALTH	DETERMINANTS OF HEALTH; AIDS	Human Development, Child and Youth Health	Social/Cultural/Environmental/Population Health	University of Victoria (British Columbia)	British Columbia	University of Victoria (British Columbia)	2012-09-01	2013-08-31	award	0	0	0	0	0	0	0	0	0	0	0	0	17500	0	0	0	17500	2				575	0	0	0	0	0
967	200910MIN	MIN	Planning Grants - Priority Announcement: International Research Collaborations	GP	STRATEGIC	Drolet, Julie		Ginsberg, Leon; Larson, Grant D; Samuel, Miriam; Tesoriero, Frank		Post-Tsunami International Health Meeting: The Long-term Social, Health and Gender Impacts	COMMUNITY DEVELOPMENT; DISASTERS; HEALTH INEQUITIES; INDIA; SOCIAL DETERMINANTS OF HEALTH	The purpose of the meeting is to bring Canadian health researchers and international health researchers from other countries together for a face-to-face meeting that will build upon and strengthen existing research collaborations. The meeting will provide the opportunity for proposing specific health questions or problems for further study, enabling the research team to exchange knowledge on rese…			Population and Public Health	Health systems/services	Thompson Rivers University (Kamloops, BC)	British Columbia	Thompson Rivers University (Kamloops, BC)	2010-01-01	2010-12-31	grant	0	0	0	0	0	0	0	0	0	19000	0	0	0	0	0	0	19000	2				992	0	0	0	0	0
1465	201409ISU	ISU	Travel Awards - Institute Community Support	AP	STRATEGIC	Druetz, Thomas				Revisiting the contribution of community health workers to child mortality reduction; an evaluation of community case management of malaria in Burkina Faso	BOURSES DE VOYAGE D'ACI	Bourses de voyage d'ACI	INTERNATIONAL HEALTH; POPULATION HEALTH	HEALTH POLICY; PARASITIC	Population and Public Health	Social/Cultural/Environmental/Population Health	Université de Montréal	Quebec	Université de Montréal	2014-04-01	2015-03-31	award	0	0	0	0	0	0	0	0	0	0	0	0	0	0	2480	0	2480	2				762	0	0	0	0	0
107	200204MFE	MFE	CIHR Fellowship	AP	OPEN	Drummelsmith, Jolyne Y			Ouellette, Marc	Proteomic approaches to the establishment of the leishmania resistome: Drug resistance mechanisms and novel target identification	ANTIFOLATE; ANTIMONY; DRUG RESISTANCE; GENOMICS; LEISHMANIA; MASS SPECTROMETRY; PROTEOMICS; RESISTOME; TWO-DIMENSIONAL GELS		BACTERIOLOGY; GENOMICS, PROTEOMICS, AND BIOINFORMATICS	INFECTIOUS AND PARASITIC	Infection and Immunity	Biomedical	Université Laval	Quebec	Université Laval	2002-09-01	2005-08-31	award	0	0	25667	41500	45000	16667	0	0	0	0	0	0	0	0	0	0	128834	4				886	0	0	32494.4	51108	54412.6
913	200906MPN	MPN	Meetings, Planning & Dissemination Grant: Institute of Nutrition Metabolism....	GP	STRATEGIC	Dubé, Laurette				Bridging Systems Sciences and Multi-Level Multi-Country Cohorts to Shape a Healthy Eating Lifecourse	BIOLOGY-PSYCHOLOGY-ENVIRONMENT INTERPLAY; COMPUTATIONAL SYSTEMS SCIENCES; INDIVIDUAL- AND SOCIETAL-LEVEL CHOICES; LONGITUDINAL STUDIES; OVERWEIGHT/OBESITY	The increased prevalence of childhood and adult obesity continues unabated in Canada and around the world, while conversely, in developing countries, over- and under-nutrition coexist. Furthermore, extreme poverty and hunger still plague children in low-income countries, even if, at the global level, enough food is produced to feed the world. While initiatives are underway to address these food a…			Health Services and Policy Research	Health systems/services	McGill University	Quebec	McGill University	2009-09-01	2010-08-31	grant	0	0	0	0	0	0	0	0	0	15000	0	0	0	0	0	0	15000	1				1257	0	0	0	0	0
965	200910INL	INL	India-Canada Collaborative Teams in Childhood Obesity Research - LOI	GP	STRATEGIC	Dubé, Laurette	Daniel, Mark; El-Sohemy, Ahmed	Arora, NARENDRA K; Das, MANOJA K		Foundational Work for a Brain-to-Society Surveillance System for Innovation in Behavioral, Public Health, and Cross-Sector Strategy to Prevent Childhood Obesity and other lifestyle Related Health Problems: A Canada-India Collaboration to Set a Life Course of Healthy Eating at Local, National and Global Levels	HEALTHY EATING; OBESITY; POPULATION HEALTH; SURVEILLANCE SYSTEM	This collaborative Indian-Canada project will develop the foundation for a Brain-to-Society (BtS) surveillance system for innovation in behavioral, public health, and cross-sector strategy to prevent childhood obesity and other lifestyle related health problems, with a focus on healthy eating. BtS surveillance systems are also designed to illuminate pathways by which brain systems (genetic backgr…	POPULATION HEALTH; HEALTH SERVICES RESEARCH	OBESITY; HEALTH PROMOTION	Human Development, Child and Youth Health	Social/Cultural/Environmental/Population Health	McGill University	Quebec	McGill University	2010-02-01	2010-07-31	grant	0	0	0	0	0	0	0	0	0	10000	0	0	0	0	0	0	10000	1				730	0	0	0	0	0
1072	201006INC	INC	Team Grant - India-Canada Collaborative Teams in Childhood Obesity Research	GP	STRATEGIC	Dubé, Laurette	Daniel, Mark; El-Sohemy, Ahmed; Gruber, Reut	Bhatt, Vikram; Buckeridge, David L; Cloutier, Martin L; Dagher, Alain; Davis, Caroline; Fisher, Robert J; Friedman, Avi; Ghosh, Ratna; Grimard, Franque; Hovmand, Peter; Kestens, Yan; Levitan, Robert D; Li, Shanling; Macaulay, Ann C; Mathur, Sameer; Mishra, Saurabh; Moore, Douglas, Jr. S; Paquet, Catherine; Precup, Doina; Qiu, Chun; Ray, Saibal; Salsberg, Jonathan S; Struben, Jeroen; Thibault, Lou…		Foundational Work for a Brain-to-Society Diagnostic for Prevention of Childhood Obesity and its Chronic Diseases Consequences	HEALTHY EATING; OBESITY; POPULATION HEALTH; SURVEILLANCE SYSTEM	This proposed 5-year program under the leadership of a collaborative Canada-India translational research team intends to support action on the ground in the development of a breakthrough approach to prevent childhood obesity. The main objective of the proposed program is to examine the behavioral, body weight and nutritional risk for childhood obesity and associated chronic consequences, and to b…	POPULATION HEALTH; HEALTH SERVICES RESEARCH	OBESITY; HEALTH PROMOTION	Human Development, Child and Youth Health	Social/Cultural/Environmental/Population Health	McGill University	Quebec	McGill University	2011-02-01	2016-01-31	grant	0	0	0	0	0	0	0	0	0	0	50729	100000	100000	100000	100000	49001	499730	1				725	0	0	0	0	0
223	200304CRC	CRC	Canada Research Chairs - CIHR Funded	AP	STRATEGIC	Dubois, Lise				CANADA RESEARCH CHAIRHOLDER / DETENTEUR DE CHAIRE DE RECHERCHE DU CANADA		Nutrition and Population Health			Nutrition, Metabolism and Diabetes	Social/Cultural/Environmental/Population Health	Organizations inside Canada	Not Specified	Organizations inside Canada	2003-10-01	2008-09-30	award	0	0	0	50000	100000	100000	100000	100000	50000	0	0	0	0	0	0	0	500000	2				350	0	0	0	61575.9	120917
1389	201311ZNF	ZNF	Fellowship - PA: Health Services/Population Health HIV/AIDS Research	AP	STRATEGIC	Duff, Katherine P			Kerr, Thomas H; Maher, Lisa	Investigating the impact of structural and interpersonal violence on the reproductive health of women at-risk and living with HIV in Canada and South-East Asia.	GENDER; HIV; IDU; INTERPERSONAL VIOLENCE; REPRODUCTIVE HEALTH; SEX WORK; STRUCTURAL VIOLENCE	In Canada and abroad, women who have HIV, women working in the sex industry and women who use drugs have been found to have poor HIV and reproductive health outcomes and access to services. In response to this, researchers and policy makers have highlighted a need to better understand their intersecting HIV and reproductive health needs and develop programmes to better support them. The aim of th…	POPULATION HEALTH; REPRODUCTION/PREGNANCY	AIDS; PREGNANCY/BIRTH	Gender and Health	Social/Cultural/Environmental/Population Health	University of British Columbia	British Columbia	University of British Columbia	2014-11-01	2017-10-31	award	0	0	0	0	0	0	0	0	0	0	0	0	0	0	21667	45000	135000	2	1			1582	0	0	0	0	0
197	200309GLP	GLP	Global Health Research Pilot Project Grants	GP	STRATEGIC	Dumont, Alexandre M		Fournier, Pierre; Fraser, William D; Haddad, Slim; Hatem, Marie		Analyse de faisabilité des enquêtes confidentielles sur les morts maternelles au Sénégal	ENQUETES CONFIDENTIELLES; FAISABILITE D'IMPLANTATION; MORTALITE MATERNELLE; ORGANISATION DES SOINS; PAYS EN VOIE DE DEVELOPPEMENT; QUALITE DES SOINS	La mortalité maternelle reste un fléau dans les pays en voie de développement. L'approche basée sur la surveillance prénatale a montré ses limites. Les problèmes liés à l' organisation des soins, et particulièrement à l' accès aux soins, sont à l' origine de nombreux décès. Dans certains pays, la prévention des décès maternels inclue les enquêtes confidentielles sur les morts maternelle avec retr…	HEALTH SERVICES RESEARCH; INTERNATIONAL HEALTH	HEALTH SERVICES RESEARCH; PERINATAL	Health Services and Policy Research	Health systems/services	Hôpital Sainte-Justine (Montréal)	Quebec	Université de Montréal	2004-03-01	2005-03-31	grant	0	0	0	91743	0	0	0	0	0	0	0	0	0	0	0	0	91743	2				526	0	0	0	112983	0
236	200404MTP	MTP	Randomized Controlled Trials: Mentoring	AP	STRATEGIC	Dumont, Alexandre M			Fraser, William D; Collet, Jean-Paul	Évaluation des stratégies d'implantation des guides de pratique clinique en soins obstétricaux d'urgence: quelles stratégies pour quels contextes ?	AUDIT; DOSSIER MEDICAL INFORMATISE; ESSAIS CLINIQUES CONTROLES ET RANDOMISES; MONITORING CARDIAQUE FOETAL; MORBIDITE; MORTALITE; OBSTETRIQUE; PAYS A FAIBLES RESOURCES				Health Services and Policy Research	Clinical	Université de Montréal	Quebec	Université de Montréal	2004-08-01	2006-07-31	award	0	0	0	0	41403	62105	20701	0	0	0	0	0	0	0	0	0	124209	2				1286	0	0	0	0	50063.2
1502	201506IER	IER	Operating Grant - Innovative Ebola Research Grants	GP	STRATEGIC	Dushoff, Jonathan		Bellan, Steven E; Bolker, Benjamin M; Champredon, David; Meyers, Lauren A; Pearson, Carl; Pulliam, Juliet R		Learning from the 2014-15 West Africa Ebola epidemic: advancing real-time outbreak analysis to inform public-health decision making	EBOLA; INFECTIOUS DISEASE; MATHEMATICAL EPIDEMIOLOGY; STATISTICS	Mathematical modeling is the tool that links individual-level events to population-level outcomes. Mathematical models of infectious disease outbreaks play a key role in assessing risk and planning interventions, and are most effective when combined with statistical inference, allowing predictions to be associated with levels of uncertainty. Mathematical models were influential in shaping and eva…	POPULATION HEALTH	EPIDEMIOLOGY; VIRAL	Infection and Immunity	Social/Cultural/Environmental/Population Health	McMaster University	Ontario	McMaster University	2015-09-01	2016-08-31	grant	0	0	0	0	0	0	0	0	0	0	0	0	0	0	0	121400	121400	4				697	0	0	0	0	0
898	200905CCL	CCL	Team Grant: China-Canada Collaborative Teams in Health Research (LOI)	GP	STRATEGIC	Eaves, Connie J		Brinkman, Ryan; Chen, Zi-xing; Forrest, Donna; Jiang, Xiaoyan; Li, Jian; Smith, Clay A; Wu, DePei; Zhao, Robert C; Zhao, Yun		CIHR-MOST Team in Chronic Myeloid Leukemia Treatment Predictors - Clinical Trial to Predict Imatinib Resistance (CML-CMT)	BCR-ABL TARGETED THERAPIES; CHRONIC MYELOID LEUKEMIA; DISEASE PREDICTIVE TESTS; IMATINIB RESISTANCE; LEUKEMIC STEM CELLS	Gleevec produces long term remissions in the majority of patients diagnosed with chronic myeloid leukemia. However, early or eventual relapses due to the appearance of resistant cells can prevent cures. Our recent research suggests that this may be due to the presence, even prior to treatment, of rare primitive leukemic "stem cells" that have acquired heightened resistance to being killed by Glee…	CANCER; HEALTH RESEARCH	LEUKAEMIAS; BLOOD	Cancer Research	Clinical	University of British Columbia	British Columbia	University of British Columbia	2009-07-01	2010-06-30	grant	0	0	0	0	0	0	0	0	0	10000	0	0	0	0	0	0	10000	2				145	0	0	0	0	0
1042	201002DIK	DIK	Dissemination Events - PA: Integrated Knowledge Translation	GP	STRATEGIC	Eid, Mahmoud		Basalamah, Salah; Nahon Serfaty, Isaac		Ethical Mediated Communication Among Key Players Dealing with Women's Breast Caner in Venezuela	ETHICS; HEALTH COMMUNICATION; VENEZUELA; WOMEN'S BREAST CANCER	This document proposes the next phase of a research partnership between the University of Ottawa (Canada), Universidad Católica Andrés Bello (Venezuela), SenosAyuda (NGO, Venezuela), and Avon Venezuela, in the form of a two-day workshop for doctors, patients, and activists in Caracas, Venezuela, in June 2010. The workshop will focus on health communication, specifically with regards to women's br…			Cancer Research	Health systems/services	University of Ottawa	Ontario	University of Ottawa	2010-05-01	2011-04-30	grant	0	0	0	0	0	0	0	0	0	0	20583	0	0	0	0	0	20583	2				392	0	0	0	0	0
817	200902MHA	MHA	Meetings, Planning and Dissemination Grant: Musculoskeletal Health and Arthritis	GP	STRATEGIC	El-Gabalawy, Hani S		Elias, Brenda D		International symposium on rheumatoid arthritis in Indigenous people: from molecules to communities	FIRST NATIONS; RHEUMATOID ARTHRITIS	Rheumatoid arthritis (RA) is an autoimmune disorder that is prevalent, and particularly severe in many North American indigenous populations. Research into the biology, epidemiology, and sociological impact of RA in these populations is providing important insights that will ultimately lead to strategies for disease prevention in this, and other susceptible populations, worldwide. There are signi…			Indigenous Peoples' Health	Health systems/services	University of Manitoba	Manitoba	University of Manitoba	2009-05-01	2010-04-30	grant	0	0	0	0	0	0	0	0	0	25000	0	0	0	0	0	0	25000	2				961	0	0	0	0	0
613	200710MDR	MDR	CIHR Doctoral Research Award	AP	OPEN	El-Shaarawi, Nadia			Mcgrath, Janet	The Mental Health of Refugees in Global Context: Implications for Policy and Practice in Countries of Resettlement	ETHNOGRAPHY; GLOBAL HEALTH; MEDICAL ANTHROPOLOGY; MENTAL HEALTH; MIXED METHODS; PUBLIC HEALTH; REFUGEE HEALTH	This research will study the effects of interactions between host communities and refugees on the mental health of Iraqi refugees in North America. Iraqi refugees are the major group of refugees seeking to resettle in industrialized countries today, yet little is known about their needs. This research will be conducted in the United States and Canada both to allow for a large sample of Iraqi refu…	PSYCHOSOCIAL/HEALTH BEHAVIOURAL RES.; SOCIETAL & CULTURAL DIMENSIONS OF HEALTH	MENTAL AND BEHAVIOURAL DISEASES	Population and Public Health	Social/Cultural/Environmental/Population Health	Individuals Outside Canada	Not Specified	Individuals Outside Canada	2008-09-01	2011-08-31	award	0	0	0	0	0	0	0	0	20500	27000	27000	6500	0	0	0	0	81000	2				856	0	0	0	0	0
1185	201109MOP	MOP	Operating Grant	GP	OPEN	El-Sohemy, Ahmed		Fontaine-Bisson, Bénédicte; Sun, Guang		Genetic modifiers of caffeine intake and cardiovascular disease risk	BLOOD PRESSURE; CAFFEINE; CARDIOVASCULAR DISEASE; GENE-ENVIRONMENT INTERACTION; GENETIC POLYMORPHISMS; HYPERTENSION; MOLECULAR EPIDEMIOLOGY; MYOCARDIAL INFARCTION; POPULATION HEALTH	Caffeine is the most widely consumed stimulant in the world. It is found naturally in coffee, tea and cocoa, and is added to cola beverages and energy drinks. There is increased concern that caffeine may negatively affect our cardiovascular system, however, studies have given conflicting results. Recent research has shown that this effect relates to how caffeine is broken down (metabolized) in th…	NUTRITION	EPIDEMIOLOGY; MYOCARDIAL INFARCTION	Nutrition, Metabolism and Diabetes	Social/Cultural/Environmental/Population Health	University of Toronto	Ontario	University of Toronto	2012-04-01	2015-03-31	grant	0	0	0	0	0	0	0	0	0	0	0	21934	87737	114777	115863	0	340311	1				1134	0	0	0	0	0
1357	201309MOP	MOP	Operating Grant	GP	OPEN	Elgar, Frank J		Harper, Samuel; Nandi, Arijit; Pickett, William		Social, economic and policy influences on social inequalities in adolescent health: a cross-national comparative study in 43 countries (1986-2014)	ADOLESCENCE; ECOLOGICAL THEORY; FAMILY INFLUENCES; GLOBAL HEALTH; HEALTH EQUITY; HUMAN DEVELOPMENT; INCOME INEQUALITY; MULTILEVEL MODELING; SOCIAL DETERMINANTS OF HEALTH; SOCIOECONOMIC STATUS	Unlike inequalities in health that are brought about by age or genetics, social inequalities in health are mutable and avoidable. Prior research into the social determinants of health has focused on adult disease or child mortality. However, it has not fully examined the health inequalities during adolescence, particularly from a international, multilevel perspective. Our research addresses this …	SOCIETAL & CULTURAL DIMENSIONS OF HEALTH; POPULATION HEALTH	DETERMINANTS OF HEALTH; HEALTH EQUITY	Human Development, Child and Youth Health	Social/Cultural/Environmental/Population Health	McGill University	Quebec	McGill University	2014-04-01	2018-03-31	grant	0	0	0	0	0	0	0	0	0	0	0	0	0	0	60000	61947	244761	1				1155	0	0	0	0	0
280	200408CIH	CIH	Internat'l Collab. Indigenous Health Research Partnership Grant on Resilience	GP	STRATEGIC	Elias, Brenda D		Durie, Mason; Hearn, Shane; Larkin, Steve		Indigeneity, resilience and best outcomes for health					Indigenous Peoples' Health	Health systems/services	University of Manitoba	Manitoba	University of Manitoba	2004-11-01	2005-03-31	grant	0	0	0	0	15000	0	0	0	0	0	0	0	0	0	0	0	15000	2				311	0	0	0	0	18137.5
703	200802ZNF	AAF	CIHR ICRH / AAMAC Fellowship	AP	STRATEGIC	Elliott, Denielle A			Rajan, Kaushik S; Culhane, Dara H	Global AIDS Research and Field Science: An ethnography of HIV vaccine clinical trials in Kenya	ETHNOGRAPHY; GLOBAL SCIENCE; HEALTH DISPARITIES; HIV/AIDS; KENYA; PREVENTION TECHNOLOGIES; VACCINES	AIDS vaccine research continues to be plagued by both social and scientific barriers in drug research and development. In developing nations concerns about quality of treatment, follow- up care, and limited community participation in trial design have halted some clinical trials. Such clinical trial settings are sites of negotiation and contestation where historically oppressed participants becom…	SOCIETAL & CULTURAL DIMENSIONS OF HEALTH; INTERNATIONAL HEALTH	POPULATION HEALTH; SOCIETAL & CULTURAL DIMENSIONS OF HEALTH	Infection and Immunity	Social/Cultural/Environmental/Population Health	University of British Columbia	British Columbia	University of British Columbia	2008-09-01	2011-08-31	award	0	0	0	0	0	0	0	0	28333	45000	16667	0	0	0	0	0	90000	2				2	0	0	0	0	0
703	200802ZNF	AAF	CIHR ICRH / AAMAC Fellowship	AP	STRATEGIC	Elliott, Denielle A			Rajan, Kaushik S; Culhane, Dara H	Global AIDS Research and Field Science: An ethnography of HIV vaccine clinical trials in Kenya	ETHNOGRAPHY; GLOBAL SCIENCE; HEALTH DISPARITIES; HIV/AIDS; KENYA; PREVENTION TECHNOLOGIES; VACCINES	AIDS vaccine research continues to be plagued by both social and scientific barriers in drug research and development. In developing nations concerns about quality of treatment, follow- up care, and limited community participation in trial design have halted some clinical trials. Such clinical trial settings are sites of negotiation and contestation where historically oppressed participants becom…	SOCIETAL & CULTURAL DIMENSIONS OF HEALTH; INTERNATIONAL HEALTH	POPULATION HEALTH; SOCIETAL & CULTURAL DIMENSIONS OF HEALTH	Infection and Immunity	Social/Cultural/Environmental/Population Health	Simon Fraser University (Burnaby, B.C.)	British Columbia	Simon Fraser University (Burnaby, B.C.)	2008-09-01	2011-08-31	award	0	0	0	0	0	0	0	0	0	0	28333	16667	0	0	0	0	45000	2				1	0	0	0	0	0
822	200902KWS	KWS	Meetings, Planning and Dissemination Grant: Knowledge Translation	GP	STRATEGIC	Elliott, Richard				1st Annual Symposium on HIV, Law and Human Rights: "From Evidence and Principle to Policy and Prac	HEALTH POLICY; HEALTH RESEARCH; HIV/AIDS; HUMAN RIGHTS; LAW	The Canadian HIV/AIDS Legal Network proposes to hold a one-and-a-half day educational symposium on HIV/AIDS, law and human rights that will engage multiple audiences. The aim of the symposium is to stimulate new learning and knowledge exchange between researchers, policy-makers, service providers, people living with HIV/AIDS (PHAs), legal professionals and ASOs/CBOs. The symposium will open on th…			Infection and Immunity	Social/Cultural/Environmental/Population Health	Organizations inside Canada	Not Specified	Organizations inside Canada	2009-05-01	2010-04-30	grant	0	0	0	0	0	0	0	0	0	10000	0	0	0	0	0	0	10000	2				811	0	0	0	0	0
1070	201006KPE	KPE	Planning Grants	GP	STRATEGIC	Elliott, Susan J		Spini, Lucilla		"Global Environmental Change and Human Health: Protecting Water Quality", a meeting	GLOBAL HEALTH; HUMAN-HEALTH/WATER NEXUS; PARTNERSHIPS; RESEARCH GAPS & EMERGING ISSUES; WATER QUALITY / WATER-RELATED DISEASES	"Global Environmental Change and Human Health: Protecting Water Quality", a meeting of the Global Environmental Change and Human Health (GECHH) Project and the United Nations University Institute for Water Environment and Health (UNU-INWEH) The theme of the meeting is "Global Environmental Change and Human Health: Protecting Water Quality". It is the inaugural meeting of a series sponsored by the…			Population and Public Health	Health systems/services	McMaster University	Ontario	McMaster University	2010-10-01	2011-09-30	grant	0	0	0	0	0	0	0	0	0	0	24934	0	0	0	0	0	24934	1				785	0	0	0	0	0
390	200510MDR	DPH	Doctoral Research Award - Public Health Research	AP	STRATEGIC	Elton-Marshall, Tara E			Fong, Geoffrey T	The impact of culture on attitudes toward smoking, smoking behaviour, and support for tobacco control policies: A longitudinal study in China, Thailand, Malaysia, Canada, the United States, the United Kingdom and Australia	CULTURE; POLICY; SMOKING	Tobacco is the second major cause of death in the world. The World Health Organization estimates that if the pattern of tobacco use continues, 10 million people will die by the year 2020. While tobacco use has declined in the Western world, the use of tobacco has increased in more populous regions of the world, such as China, where 60% of men smoke. As tobacco researchers begin to shift their foc…	PSYCHOSOCIAL/HEALTH BEHAVIOURAL RES.; SOCIETAL & CULTURAL DIMENSIONS OF HEALTH	PSYCHO-SOCIAL AND BEHAVIOURAL RESEARCH; SOCIETAL & CULTURAL DIMENSIONS OF HEALTH	Health Services and Policy Research	Social/Cultural/Environmental/Population Health	University of Waterloo (Ontario)	Ontario	University of Waterloo (Ontario)	2006-09-01	2009-08-31	award	0	0	0	0	0	0	13250	22000	22000	8750	0	0	0	0	0	0	66000	1				394	0	0	0	0	0
969	200910MIN	MIN	Planning Grants - Priority Announcement: International Research Collaborations	GP	STRATEGIC	Esdaile, John M		Fortin, Paul R		Narrowing the Gap in the Treatment and Study of Lupus Worldwide	GLOBAL HEALTH; KNOWLEDGE DISSEMINATION; KNOWLEDGE/COLLABORATIVE NETWORKS; SYSTEMIC LUPUS ERYTHEMATOSUS	Systemic Lupus Erythematosus (SLE) is the prototypic autoimmune disease. It is a potentially fatal major chronic illness, which disproportionately affects women of childbearing age, persons of colour, Aboriginal peoples and the Chinese. An income disparity across ethnic lines and across countries has led to gaps in the management of SLE around the world. Patients living in the least developed cou…			Infection and Immunity	Health systems/services	University of British Columbia	British Columbia	University of British Columbia	2010-01-01	2010-12-31	grant	0	0	0	0	0	0	0	0	0	20000	0	0	0	0	0	0	20000	2				979	0	0	0	0	0
218	200310OPC	OPC	International Opportunities Program - Collaborative Research Project Grant	GP	STRATEGIC	Eysenbach, Gunther				PIPS - Personalised Information Platform for Life and Health Services	EHEALTH; KNOWLEDGE MANAGEMENT; NUTRITION INFORMATION; PERSONALIZED HEALTH INFORMATION; PUBLIC HEALTH	The PIPS project is a major international project with 18 collaborators to be funded with more than 10 Million Euro by the European Union under the FP6 programme. The Centre for Global eHealth Innovation at the University Health Network has the unique opportunity to be an international full partner of the project and thereby influence the development to maximize the use for the Canadian public. P…	POPULATION HEALTH; NUTRITION	HEALTH PROMOTION; HEALTH CARE DELIVERY	Nutrition, Metabolism and Diabetes	Health systems/services	University Health Network (Toronto)	Ontario	University of Toronto	2003-11-01	2004-10-31	grant	0	0	0	100000	0	0	0	0	0	0	0	0	0	0	0	0	100000	5				1310	0	0	0	123152	0
1248	201205CCI	CCI	China-Canada Joint Health Research Initiative	GP	STRATEGIC	Fantus, Ivan G	Weng, Jianping	Jin, Tianru		Neutraceuticals and diabetes: Nrf-2 activation is a critical mechanism underlying the effect of certain plant-derived compounds in preventing insulin resistance.	DIABETES; INSULIN RESISTANCE; NEUTRACEUTICALS; NRF-2; OBESITY; OXIDATIVE STRESS	The rates of diabetes are increasing worldwide and along with this, the associated complications consisting of kidney, eye and cardiovascular diseases. While the cause of diabetes is not completely understood, a major factor is overnutrition (poor diet) and obesity which results in resistance to the blood sugar regulating hormone, insulin. Insulin resistance is a key precursor to diabetes and con…	METABOLISM/DIABETES	DIABETES MELLITUS; OBESITY	Nutrition, Metabolism and Diabetes	Biomedical	Mount Sinai Hospital (Toronto)	Ontario	University of Toronto	2013-01-01	2015-12-31	grant	0	0	0	0	0	0	0	0	0	0	0	0	18750	75000	75000	56250	225000	4				113	0	0	0	0	0
911	200906KWS	KWS	Meetings, Planning and Dissemination Grant: Knowledge Translation	GP	STRATEGIC	Fehlings, Michael G		Bassett-Spiers, Kent; Daar, Abdallah S		Global Blueprint Stakeholders Conference For Stem Cell Translation	COLLABORATION; INTERNATIONAL STAKEHOLDERS CONFERENCE; KNOWLEDGE SHARING; PERCEPTIONS; STEM CELL THERAPIES	International stem cell stakeholders (i.e. scientific researchers, clinicians, rehabilitation and allied health professionals, policy makers, health regulators, ethicists, industry, spinal cord injury and CNS disorder consumers and society) from Canada, USA, Brazil, Europe, India, China and Australia will be invited to attend a meeting to present their experiences and perspectives regarding the t…			Musculoskeletal Health and Arthritis	Health systems/services	University Health Network (Toronto)	Ontario	University of Toronto	2009-09-01	2010-08-31	grant	0	0	0	0	0	0	0	0	0	15000	0	0	0	0	0	0	15000	5				817	0	0	0	0	0
845	200903CCI	CCI	China-Canada Joint Health Research Initiative	GP	STRATEGIC	Fenster, Aaron		Ding, Mingyue		Analysis of Carotid Atherosclerosis Using 3D Ultrasound Imaging	CAROTID PLAQUE; IMAGE PROCESSING; ULTRASOUND	Stroke is the most common serious neurological problem in the world and the third leading cause of death among North American and Chinese adults. Better ways to treat and monitor these patients will have an enormous impact. There is now agreement that for event-free survival, the important research questions relate to identification of factors responsible for the transformation of stable to ruptu…	CARDIOVASCULAR; IMAGING	ATHEROSCLEROSIS; STROKE, HEART FAILURE	Circulatory and Respiratory Health	Biomedical	University of Western Ontario	Ontario	University of Western Ontario	2010-01-01	2012-12-31	grant	0	0	0	0	0	0	0	0	0	11829	47814	82280	0	0	0	0	141923	5				74	0	0	0	0	0
722	200806MPI	MPI	Planning Grants - Priority Announcement: Infection and Immunity	GP	STRATEGIC	Fergus, Stevenson	Jolly, Rosemary J			HIV/AIDS, Gender-based Violence and Masculinities Workshop	GENDER-BASED VIOLENCE; HIV/AIDS; MASCULINITIES; SCIENTFIC MEETING/WORKSHOP; SUB-SAHARAN IMMIGRANTS TO CANADA	The "HIV/AIDS, Gender-based Violence and Masculinities Workshop" is a three-day, scientific and educational workshop scheduled to take place in August 2009. This workshop, building upon an existing HIV/AIDS and gender-based violence (GBV) training session, will bring together relevant international and national stakeholders for whom the dual epidemics of HIV/AIDS and GBV are central. While showca…			Gender and Health	Social/Cultural/Environmental/Population Health	Queen's University (Kingston, Ontario)	Ontario	Queen's University (Kingston, Ontario)	2008-09-01	2009-08-31	grant	0	0	0	0	0	0	0	0	5000	0	0	0	0	0	0	0	5000	2				1239	0	0	0	0	0
1145	201104TVG	TVG	Team Grant: Violence, Gender and Health	GP	STRATEGIC	Fergus, Stevenson	Jeeves, Alan H	Gibbs, Andrew; Mngoma, Nomusa; Willan, Samantha		A two-pronged service and community mobilization intervention to reduce gender-based violence and HIV vulnerability in rural South Africa	COMMUNITY MOBILIZATION; DRAMA INTERVENTION; FEMININITIES; GENDER-BASED VIOLENCE; HIV/AIDS; INTERVENTION; MASCULINITIES; RANDOMIZED CONTROLLED TRIAL; SERVICE DELIVERY; SOUTH AFRICA	We are proposing to implement and evaluate a two-part project to reduce rates of gender-based violence (GBV) and HIV in the rural Sisonke District of KwaZulu-Natal Province, South Africa; and evaluate its applicability to rural Canadian Aboriginal communities which, like black South African rural communities, are disproportionately affected by GBV and HIV within their national contexts. The appro…	POPULATION HEALTH; INTERNATIONAL HEALTH	HEALTH PROMOTION	Gender and Health	Social/Cultural/Environmental/Population Health	Queen's University (Kingston, Ontario)	Ontario	Queen's University (Kingston, Ontario)	2011-07-01	2016-06-30	grant	0	0	0	0	0	0	0	0	0	0	0	228806	292602	294507	298288	299592	1488660	2				1474	0	0	0	0	0
675	200803CCI	CCI	China-Canada Joint Health Research Initiative	GP	STRATEGIC	Fernandes, Julio C	Dai, Kerong	Guo, Shengrong; Liu, Li; Shi, Qin; Tang, Tingting; Winnik, Françoise M; Zhang, Xiaoling		Folate-targeted gene therapy using cationic polymeric nanovectors and minicircle plasmid DNA in experimental arthritis treatment	ANIMAL MODELS; GENE THERAPY; IL-1RA; MINICIRCLE PLASMIDS; OSTEOARTHRITIS; RHEUMATOID ARTHRITIS	Gene transfer technology has evolved at an increasingly fast pace. Its applications in medicine range from gene therapy of inherited diseases and cancer to that of arthritis. Polymers such as chitosan and positive charged protamine and cationic liposome are promising candidates for DNA transport in non viral delivery systems. One strategy to improve transfection rate is to take advantage of the p…			Genetics	Biomedical	Hôpital du Sacré-Coeur de Montréal (CIUSSS - NIM)	Quebec	Université de Montréal	2009-01-01	2011-12-31	grant	0	0	0	0	0	0	0	0	12402	49606	86810	0	0	0	0	0	148818	4				129	0	0	0	0	0
887	200905CCL	CCL	Team Grant: China-Canada Collaborative Teams in Health Research (LOI)	GP	STRATEGIC	Fernandes, Julio C	Dai, Kerong	Benderdour, Mohamed; Guo, Shengrong; Liu, Li; Shi, Qin; Tang, Tingting; Winnik, Françoise M; Zhang, Xiaoling		Cationic polymeric nanovectos for plasmid DNA and siRNA delivery in experimental arthritis and bone fracture treatments.	ARTHRITIS; BONE FRACTURE; CHITOSAN AND POLYETHYLENEIMIDE; POLYMERIC NANOPARTICLES; SIRNA AND GENE THERAPY	The musculoskeletal disorders such as rheumatoid arthritis (RA) and osteoporotic bone fracture are leading worldwide causes of long-term function and work disability in both developed and developing countries. It exits conventional RA treatment and bone repair strategies. However, new forms of therapy such as biological therapy and gene therapy have been shown initial promise. One example of RA b…	MUSCLE, BONE, OR JOINT	ARTHRITIS/OSTEOARTHRITIS; OSTEOPOROSIS	Musculoskeletal Health and Arthritis	Biomedical	Hôpital du Sacré-Coeur de Montréal (CIUSSS - NIM)	Quebec	Université de Montréal	2009-07-01	2010-03-31	grant	0	0	0	0	0	0	0	0	0	10000	0	0	0	0	0	0	10000	5				151	0	0	0	0	0
985	200910CCM	CCM	Team Grant: China-Canada Collaborative Teams in Health Research	GP	STRATEGIC	Fernandes, Julio C	Dai, Kerong	Benderdour, Mohamed; Guo, Shengrong; Liu, Li; Shi, Qin; Tang, Tingting; Winnik, Françoise M; Zhang, Xiaoling		Cationic polymeric nanovectors for plasmid DNA and siRNA delivery in experimental arthritis and bone fracture treatments.	ARTHRITIS; BONE FRACTURE; CHITOSAN AND POLYETHYLENEIMIDE; POLYMERIC NANOPARTICLES; SIRNA AND GENE THERAPY	The musculoskeletal disorders such as rheumatoid arthritis (RA) and osteoporotic bone fracture are leading worldwide causes of long-term function and work disability in both developed and developing countries. It exits conventional RA treatment and bone repair strategies. However, new forms of therapy such as biological therapy and gene therapy have been shown initial promise. One example of RA b…	MUSCLE, BONE, OR JOINT	ARTHRITIS/OSTEOARTHRITIS; OSTEOPOROSIS	Musculoskeletal Health and Arthritis	Biomedical	Hôpital du Sacré-Coeur de Montréal (CIUSSS - NIM)	Quebec	Université de Montréal	2010-04-01	2013-03-31	grant	0	0	0	0	0	0	0	0	0	0	166666	166667	166667	0	0	0	500000	5				158	0	0	0	0	0
544	200703CCI	CCI	China-Canada Joint Health Research Initiative	GP	STRATEGIC	Filep, Janos G	Wu, Yi			Mechanisms of endothelial dysfunction induced by C-reactive protein isoforms	C-REACTIVE PROTEIN; CELL AND MOLECULAR BIOLOGY TECHNIQUES; CORONARY ARTERY DISEASE; ENDOTHELIAL CELLS; GENE EXPRESSION; INTRACELLULAR SIGNALLING; LIPID RAFTS; PROTEOMICS; RECEPTORS; VASCULAR INFLAMMATION	Atherosclerosis and its complications, in particular acute coronary heart disease is the single leading cause of death in both Canada and China. Among the clinically useful risk markers and predictors for development of acute coronary heart disease is C-reactive protein (CRP). Accumulating experimental and clinical evidence indicates that CRP is not merely a corollary marker of inflammation but r…	CARDIOVASCULAR; IMMUNOLOGY-TRANSPLANTATION	MULTIDISCIPLINARY; CARDIOLOGY	Circulatory and Respiratory Health	Biomedical	Hôpital Maisonneuve-Rosemont - CIUSSS EIM (Montréal)	Quebec	Université de Montréal	2008-01-01	2010-12-31	grant	0	0	0	0	0	0	0	7500	30000	30000	22500	0	0	0	0	0	90000	5				25	0	0	0	0	0
326	200410PPD	PPD	IPPH / CIHR Doctoral Research award	AP	STRATEGIC	Fillion, Myriam			Mergler, Donna	Exposition au mercure et vision : Étude de cas en amazonie Brésilienne	AMAZONIE; MERCURE; POPULATION; SANTÉ ENVIRONNEMENTALE; VISION	Le mercure (Hg), un polluant transporté par l'air et l'eau à l'échelle de la planète, pose un défi particulier pour la santé globale. D'une part, le Hg est reconnu comme étant un des contaminants environnementaux les plus dangereux. D'autre part, le poisson, un aliment très nutritif, est le pricipal véhicule de transmission du Hg aux humains. Comme plusieurs populations dépendent du poisson en ta…	POPULATION HEALTH; INTERNATIONAL HEALTH	ENVIRONMENTAL INFLUENCES ON HEALTH; POPULATION HEALTH	Population and Public Health	Social/Cultural/Environmental/Population Health	Université du Québec à Montréal	Quebec	Université du Québec à Montréal	2006-01-01	2008-12-31	award	0	0	0	0	0	6250	22000	22000	15750	0	0	0	0	0	0	0	66000	2				1389	0	0	0	0	0
1008	201002GSM	GSM	Master's Award: Frederick Banting and Charles Best Canada Graduate Scholarships	AP	OPEN	Findlater, Aidan R			Brewer, Timothy F	The effects of sea surface temperature changes on Dengue fever in Peru	EPIDEMIOLOGY; GLOBAL HEALTH; INFECTIOUS DISEASE; TIME-SPATIAL ANALYSIS	New and emerging diseases pose substantial risks to global population health. Even relatively small outbreaks may have significant repercussions. For example, Severe Acute Respiratory Syndrome, or SARS, infected slightly more than eight thousand people worldwide, yet the estimated cost to the Canadian economy alone was as high as CAD$2 billion. Prevention of emerging disease outbreaks has mostly …	INTERNATIONAL HEALTH	EPIDEMIOLOGY	Population and Public Health	Social/Cultural/Environmental/Population Health	McGill University	Quebec	McGill University	2010-09-01	2011-08-31	award	0	0	0	0	0	0	0	0	0	0	17500	0	0	0	0	0	17500	1				582	0	0	0	0	0
358	200508BMG	BMG	Grand Challenge in Global Health	GP	STRATEGIC	Finlay, Barton B				Novel Therapeutics that Boost Innate Immunity to Treat Infectious Diseases					Infection and Immunity	Biomedical	University of British Columbia	British Columbia	University of British Columbia	2005-08-01	2010-07-31	grant	0	0	0	0	0	280321	439111	466657	439228	406573	133127	0	0	0	0	0	2165017	4				10	0	0	0	0	0
734	200806MGH	MGH	Meetings, Planning and Dissemination Grant: Global Health Research (IPPH)	GP	STRATEGIC	Finley, G. A		Forgeron, Paula A; Linhares, Maria Beatriz M		Collaborative program for children's pain management in Brazil	CAPACITY BUILDING; HEALTH SERVICES; KNOWLEDGE TRANSLATION; PEDIATRIC PAIN	We propose a planning meeting of multidisciplinary Brazilian and Canadian pediatric pain management researchers and research users (including nurses, physicians, administrators, government officials, and community leaders) to produce an action research plan that will focus on improved pediatric pain management in Brazil.			Human Development, Child and Youth Health	Health systems/services	IWK Health Centre (Halifax)	Nova Scotia	Dalhousie University (Nova Scotia)	2008-09-01	2009-08-31	grant	0	0	0	0	0	0	0	0	21298	0	0	0	0	0	0	0	21298	2				934	0	0	0	0	0
365	200509MOP	MOP	Operating Grant	GP	OPEN	Fong, Geoffrey T		Awang, Rahmat; Borland, Ron; Boudreau, Christian; Brown, K. Stephen; Campbell, H. S; Chaloupka, Frank; Ciecierski, Christina; Cummings, K. Micheal; Giovino, Gary; Guest, Philip; Hamann, Stephen; Hammond, David G; Harris, Fiona; Hastings, Gerard; Hyland, Andrew; Jha, Prabhat; Kin, Foong; Laux, Fritz; Mackintosh, Anne Marie; Mcdonald, Paul W; Mcneill, Ann; O'Connor, Richard J; Omar, Maizurah; Ross,…		International tobacco control policy evaluation project: Evaluating the psychosocial and behavioural effects of the framework convention on tobacco control	CANCER; CARDIOVASCULAR DISEASE; COHORT SURVEY; EVALUATION; FRAMEWORK CONVENTION ON TOBACCO CONTROL; INTERNATIONAL; PUBLIC HEALTH; SMOKING; TOBACCO CONTROL; TOBACCO USE; TOBACCO WARNING LABELS	The Framework Convention on Tobacco Control (FCTC), the first-ever public health treaty, is an unprecedented international cooperative effort to reduce the staggering toll of tobacco use that is projected to kill 1 billion people in the 21st Century. The FCTC specifies tobacco control policies that countries will be obligated to implement in the coming years (e.g., warning labels, advertising ban…	POPULATION HEALTH; PSYCHOSOCIAL/HEALTH BEHAVIOURAL RES.	PSYCHOSOCIAL AND HEALTH BEHAVIOURS; DETERMINANTS OF HEALTH	Population and Public Health	Social/Cultural/Environmental/Population Health	University of Waterloo (Ontario)	Ontario	University of Waterloo (Ontario)	2006-04-01	2011-03-31	grant	0	0	0	0	0	0	775753	866649	771509	1052278	414249	0	0	0	0	0	3880438	1				1173	0	0	0	0	0
769	200810KTB	KTB	Knowledge Translation Supplement	GP	STRATEGIC	Fong, Geoffrey T				Creating and Disseminating National Reports from the International Tobacco Control Project	DISSEMINATION; EVALUATION; GLOBAL HEALTH; TOBACCO CONTROL POLICY	Since 2002, the International Tobacco Control Policy Evaluation Project (funded by CIHR MOP79551) has conducted research to evaluate the impact of tobacco control policies in key countries (now totalling 16) in order to create an evidence base to support strong implementation of policies of the Framework Convention on Tobacco Control (FCTC), the first-ever health treaty. In addition to disseminat…			Population and Public Health	Health systems/services	University of Waterloo (Ontario)	Ontario	University of Waterloo (Ontario)	2009-01-01	2009-12-31	grant	0	0	0	0	0	0	0	0	18750	0	0	0	0	0	0	0	18750	2				799	0	0	0	0	0
957	200910MIP	MIP	Meetings, Planning and Dissemination Grant: Population and Public Health	GP	STRATEGIC	Fong, Geoffrey T				Creating and Disseminating Results from the International Tobacco Control Policy Evaluation Project	DISSEMINATION; EVALUATION; GLOBAL HEALTH; TOBACCO CONTROL POLICY	Since 2002, the International Tobacco Control Policy Evaluation Project (funded by CIHR MOP79551) has conducted research to evaluate the impact of tobacco control policies in key countries (now totalling 20) in order to create an evidence base to support strong implementaiton of policies of the Framework Convention on Tobacco Control (FCTC), the first ever health treaty. In addition to disseminat…			Population and Public Health	Health systems/services	University of Waterloo (Ontario)	Ontario	University of Waterloo (Ontario)	2010-01-01	2010-12-31	grant	0	0	0	0	0	0	0	0	0	15000	0	0	0	0	0	0	15000	2				1000	0	0	0	0	0
975	200910KAL	KAL	Operating Grant: Knowledge to Action	GP	OPEN	Fong, Geoffrey T				Advancing Evidence-Based Tobacco Control Policies in China, Bangladesh, Brazil, Bhutan and Mauritius: Knowledge Transfer Activities of the International Tobacco Control Policy Evaluation Project.	DISSEMINATION; EVALUATION; FRAMEWORK CONVENTION ON TOBACCO CONTROL; GLOABL HEALTH; POLICY; TOBACCO CONTROL	Tobacco use will account for up to one billion deaths in the 21st Century, and over 70% of the toll will be experienced in low and middle-income countries (LMICs). The International Tobacco Control Policy Evaluation Project (the ITC Project) was founded in 2002 to conduct high-quality evaluation of policies of the WHO Framework Convention on Tobacco Control (FCTC) as they are implemented in entir…	PSYCHOSOCIAL/HEALTH BEHAVIOURAL RES.; POPULATION HEALTH	HEALTH POLICY; HEALTH PROMOTION	Population and Public Health	Health systems/services	University of Waterloo (Ontario)	Ontario	University of Waterloo (Ontario)	2010-04-01	2012-03-31	grant	0	0	0	0	0	0	0	0	0	0	199755	0	0	0	0	0	199755	2				776	0	0	0	0	0
1105	201103MOP	MOP	Operating Grant	GP	OPEN	Fong, Geoffrey T		Adeleke, Joshua O; Barrientos Gutierrez, Tonatiuh; Boado, Marcelo; Borland, Ron; Burhoo, PREMDUTH; Chaloupka, Frank; Cummings, K. Micheal; Goma, Fastone M; Guindon, Godefroy E; Gupta, Prakash C; Hammond, David G; Hastings, Gerard; Hu, Teh-wei; Hussain, AKM Ghulam; Hyland, Andrew; Li, Qiang; Mcneill, Ann; O'Connor, Richard J; Omar, Maizurah; Ong'ang'o, Jane R; Pednekar, Mangesh; Perez, Cristina D;…		The International Tobacco Control Policy Evaluation Project: Evaluating the impact of the WHO Framework Convention on Tobacco Control With an Emphasis on Low and Middle Income Countries	CANCER PREVENTION; COHORT SURVEY; EVALUATION; FRAMEWORK CONVENTION ON TOBACCO CONTROL; GLOBAL HEALTH; HEALTH POLICY; INTERNATIONAL; POPULATION HEALTH; TOBACCO USE	Tobacco use has been identified by the World Health Organization (WHO) as the world's number one preventable cause of death. In the 21st Century, it is projected that one billion people may die of tobacco use, and the toll will be greatest in low- and middle-income countries (LMICs). In 2003, the 192 WHO countries adopted the Framework Convention on Tobacco Control (FCTC), the first-ever health t…		PSYCHOSOCIAL AND HEALTH BEHAVIOURS; POPULATION HEALTH	Population and Public Health	Social/Cultural/Environmental/Population Health	University of Waterloo (Ontario)	Ontario	University of Waterloo (Ontario)	2011-10-01	2016-09-30	grant	0	0	0	0	0	0	0	0	0	0	0	730067	1492490	1625889	1522439	1360279	7432471	2				1172	0	0	0	0	0
589	200610XBR	XBR	CIHR/CNPq (Brazil) International Scientific Exchanges	AP	STRATEGIC	Fonseca, Rochele P				Exchange between Dr. Rochele Fonesca and Dr. Yves Joanette					Other	Biomedical	Individuals Inside Canada	Not Specified	Individuals Inside Canada	2007-04-01	2008-03-31	award	0	0	0	0	0	0	0	2000	0	0	0	0	0	0	0	0	2000	5				1526	0	0	0	0	0
755	200710XBR	XBR	CIHR/CNPq (Brazil) International Scientific Exchanges	AP	STRATEGIC	Fonseca, Rochele P				Exchange between Dr. Rochele Fonesca and Dr. Yves Joanette					Other	Not applicable/Specified	Individuals Inside Canada	Not Specified	Individuals Inside Canada	2008-04-01	2009-03-31	award	0	0	0	0	0	0	0	0	1700	0	0	0	0	0	0	0	1700	5				1535	0	0	0	0	0
1053	201001CLC	CLC	Operating Grant: International Res Initiative on Adapt to Climate Change..LOI	GP	STRATEGIC	Ford, James D				Vulnerability & adaptation of Indigenous health systems to climate change	ADAPTATION; AMAZON; BATWA PYGMIES; CLIMATE CHANGE; INDIGENOUS HEALTH; INUIT; PARTICIPATORY RESEARCH; PERU; UGANDA; VULNERABILITY	Health systems will need to adapt to climate change through interventions to prevent, reduce, and manage climate-sensitive health outcomes, many of which are now unavoidable. Adaptation is particularly important for Indigenous peoples who are believed to be highly vulnerable to climate change on account of their close links to the environment, socio-economic marginalization, and health inequality…			Indigenous Peoples' Health	Health systems/services	McGill University	Quebec	McGill University	2010-03-01	2011-02-28	grant	0	0	0	0	0	0	0	0	0	30000	0	0	0	0	0	0	30000	2				317	0	0	0	0	0
1420	201405CPP	CPP	Applied Public Health Chair	AP	STRATEGIC	Ford, James D				The Evaluating Health Adaptation to Climate Change (EvHACC) research program	ADAPTATION; CLIMATE CHANGE; COMMUNITY BASED RESEARCH; GLOBAL HEALTH; HEALTH; INDIGENOUS POPULATIONS; POLICY EVALUATION	Climate change has been described as the greatest threat to public health this century, with Indigenous populations identified as 'highly vulnerable'. The global response to the risks posed has been to focus on reducing greenhouse gas emissions. This is imperative yet the science shows that we will not be able to avoid climate change, with the World Health Organization estimating that the direct …	ENVIRONMENTAL INFLUENCES ON HEALTH; SOCIETAL & CULTURAL DIMENSIONS OF HEALTH	ENVIRONMENTAL INFLUENCES ON HEALTH; HEALTH POLICY	Indigenous Peoples' Health	Social/Cultural/Environmental/Population Health	McGill University	Quebec	McGill University	2014-10-01	2019-09-30	award	0	0	0	0	0	0	0	0	0	0	0	0	0	0	84100	135000	674100	2				328	0	0	0	0	0
454	200510FPG	FPG	CIHR IGH, IPPH, Ethics - PHAC Fellowship	AP	STRATEGIC	Forman, Lisa			Labonté, Ronald; Kohler, Jillian C	Developing tools to integrate right to health standards into national and international trade law and policy on essential medicines	DEVELOPING COUNTRIES; INTERNATIONAL HEALTH; PUBLIC HEALTH; RIGHT TO HEALTH; RIGHT TO HEALTH IMPACT ASSESSMENT TOOL; TRADE	Lack of access to essential medicines is a serious global health problem, with limited access often further restricted by trade law and policies. The international right to health offers standards for mitigating these restrictions, however these standards are rarely addressed in domestic trade policy or at the World Trade Organization. I will develop practical tools using these standards to ensur…	INTERNATIONAL HEALTH; HEALTH RESEARCH	HEALTH EQUITY; HEALTH POLICY	Population and Public Health	Health systems/services	University of Toronto	Ontario	University of Toronto	2006-11-01	2009-07-31	award	0	0	0	0	0	0	21667	45000	45000	0	0	0	0	0	0	0	111667	2				435	0	0	0	0	0
454	200510FPG	FPG	CIHR IGH, IPPH, Ethics - PHAC Fellowship	AP	STRATEGIC	Forman, Lisa			Labonté, Ronald; Kohler, Jillian C	Developing tools to integrate right to health standards into national and international trade law and policy on essential medicines	DEVELOPING COUNTRIES; INTERNATIONAL HEALTH; PUBLIC HEALTH; RIGHT TO HEALTH; RIGHT TO HEALTH IMPACT ASSESSMENT TOOL; TRADE	Lack of access to essential medicines is a serious global health problem, with limited access often further restricted by trade law and policies. The international right to health offers standards for mitigating these restrictions, however these standards are rarely addressed in domestic trade policy or at the World Trade Organization. I will develop practical tools using these standards to ensur…	INTERNATIONAL HEALTH; HEALTH RESEARCH	HEALTH EQUITY; HEALTH POLICY	Population and Public Health	Health systems/services	University of Toronto	Ontario	University of Toronto	2006-11-01	2009-07-31	award	0	0	0	0	0	0	0	0	0	13333	0	0	0	0	0	0	13333	2				434	0	0	0	0	0
733	200806ILM	ILM	Meetings, Planning and Dissemination Grant: Health Services and Policy Research	GP	STRATEGIC	Forman, Lisa				Access to Medicines, The Right to Health and Trade Rules: Policy Options for Peru	ACCESS TO MEDICINES IN DEVELOPING COUNTRIES; RIGHT TO HEALTH; TRADE-RELATED INTELLECTUAL PROPERTY RIGHTS	The meeting will engage researchers from the University of Toronto, experts from Médecins sans Frontiers Brazil and multiple stakeholders from Peru, including policy-makers and civil society groups, to explore rights-based policy options for increasing access to medicines under international and regional trade rules and human rights. The meeting will disseminate research results from a CIHR fello…			Population and Public Health	Clinical	University of Toronto	Ontario	University of Toronto	2008-09-01	2009-08-31	grant	0	0	0	0	0	0	0	0	20974	0	0	0	0	0	0	0	20974	2				718	0	0	0	0	0
934	200910CHE	CHE	Catalyst Grant: Health Equity	GP	STRATEGIC	Forman, Lisa		Gollock, Aboubakry; Labonté, Ronald; Macnaughton, Gillian		Towards Closing the Inequitable Drug Gap: Validating and Implementing a Right to Health Impact Assessment of Trade-Related Intellectual Property Rights in Low and Middle Income Countries (LMIC)	ACCESS TO MEDICINES; GLOBAL HEALTH; HUMAN RIGHTS; POLICY REFORM; RIGHT TO HEALTH; TRADE-RELATED INTELLECTUAL PROPERTY RIGHTS	This project proposes advancing the use of an innovative, interdisciplinary right to health impact assessment tool (RTHIA) by Low and Middle Income Countries (LMIC) policy makers and social actors. This tool will measure and evaluate the impact of international trade rules on domestic medicines policy and the right to health, and enable corresponding policy reform. Effective use of this tool may …	INTERNATIONAL HEALTH; HEALTH RESEARCH	HEALTH EQUITY; HEALTH POLICY	Population and Public Health	Health systems/services	University of Toronto	Ontario	University of Toronto	2010-03-01	2011-02-28	grant	0	0	0	0	0	0	0	0	0	25000	50000	0	0	0	0	0	75000	2				298	0	0	0	0	0
1344	201303EOG	EOG	Operating Grant - Priority Announcement: Ethics	GP	STRATEGIC	Forman, Lisa		Chapman, Audrey R; Ooms, Gorik; Waris, Attiya		Human rights, post-2015 health development goals and universal health coverage: Defining the minimum core of the right to health to advance essential global health needs	ESSENTIAL HEALTH NEEDS; GLOBAL HEALTH; HEALTH EQUITY; HUMAN RIGHTS; INTERNATIONAL LAW; LOW AND MIDDLE INCOME COUNTRIES; MILLENNIUM DEVELOPMENT GOALS; POST-2015 HEALTH DEVELOPMENT; RIGHT TO HEALTH; UNIVERSAL HEALTH COVERAGE	The right to health is recognized as providing key principles for developing health goals to replace the Millennium Development Goals that expire in 2015. However the right to health has a loophole that permits states to deny any level of health care on the basis of limited resources, including for the poorest and most vulnerable populations. International lawyers have tried to fix this problem b…	ETHICS; INTERNATIONAL HEALTH	HEALTH ETHICS; HEALTH EQUITY	Population and Public Health	Health systems/services	University of Toronto	Ontario	University of Toronto	2013-10-01	2015-09-30	grant	0	0	0	0	0	0	0	0	0	0	0	0	0	42452	128054	0	170506	2				406	0	0	0	0	0
1462	201404CRC	CRC	Canada Research Chairs - CIHR Funded	AP	STRATEGIC	Forman, Lisa				Canada Research Chair Tier 2	CRC	Human Rights and Global Health Equity			Population and Public Health	Social/Cultural/Environmental/Population Health	Organizations inside Canada	Not Specified	Organizations inside Canada	2014-10-01	2019-09-30	award	0	0	0	0	0	0	0	0	0	0	0	0	0	0	50000	100000	500000	2				361	0	0	0	0	0
642	200802CGM	CGM	Master's Award: Frederick Banting and Charles Best Canada Graduate Scholarships	AP	OPEN	Fotuhi, Omid			Fong, Geoffrey T	The Association of Tobacco Smoking and Depression: Findings from the International Tobacco Control (ITC) Southeast Asia Survey	ATTITUDES; BEHAVIOUR; CROSS-CULTURAL COMPARISON; CULTURE; DEPRESSION; PUBLIC HEALTH POLICY; SOUTH EAST ASIA; TOBACCO SMOKING	Not Applicable	HEALTH RESEARCH; MENTAL HEALTH	HEALTH POLICY; DEPRESSION	Health Services and Policy Research	Social/Cultural/Environmental/Population Health	University of Waterloo (Ontario)	Ontario	University of Waterloo (Ontario)	2008-09-01	2009-08-31	award	0	0	0	0	0	0	0	0	16208	7292	0	0	0	0	0	0	23500	1				221	0	0	0	0	0
401	200602MCT	MCT	Randomized Controlled Trials	GP	OPEN	Fournier, Pierre	Dumont, Alexandre M	Abrahamowicz, Michal M; Audibert, Francois; Beaudoin, Francois; Collet, Jean-Paul; Couturier, François; Fraser, William D; Haddad, Slim; Hatem, Marie; Pasquier, Jean Charles		QUalité des soins, gestion du RIsque et TEchniques obstétricales dans les pays en développement (essai QUARITE)	AUDIT DES DÉCÈS MATERNELS; INTERVENTION COMPLEXE; MORTALITÉ MATERNELLE; MORTALITÉ NÉONATALE; QUALITÉ DES SOINS; SANTÉ INTERNATIONALE	La mortalité maternelle est l'inégalité de santé qui offre la plus grande différence entre pays industrialisés et pays en voie de développement, notamment en Afrique sub-saharienne, où elle est 70 à 100 fois plus élevée. La revendication de la communauté internationale qui s¿exprime désormais, avec de plus en plus d¿insistance, est la possibilité pour toutes les femmes d¿obtenir des soins obstétr…	HEALTH SERVICES RESEARCH; INTERNATIONAL HEALTH	PREGNANCY/BIRTH; PERINATAL	Human Development, Child and Youth Health	Clinical	Hôpital Sainte-Justine (Montréal)	Quebec	Université de Montréal	2006-10-01	2010-09-30	grant	0	0	0	0	0	0	749193	1250901	1335225	378389	1341388	0	0	0	0	0	5055096	2				834	0	0	0	0	0
764	200810MGH	MGH	Meetings, Planning and Dissemination Grant: Global Health Research (IPPH)	GP	STRATEGIC	Fournier, Pierre		Dumont, Alexandre M		Atelier intégratif pour la création d'un centre régional d'évaluation des politiques de santé mater.	AFRIQUE SUB-SAHARIENNE; MORTALITÉ MATERNELLE; SANTÉ MONDIALE; ÉVALUATION DES POLITIQUES DE SANTÉ	La morbidité et la mortalité maternelles et néonatales sont un problème majeur de santé publique pour lesquels on enregistre des progrès insuffisants en Afrique sub-saharienne bien que les services offrant des soins à l'accouchement soient disponibles, y compris dans les pays les plus pauvres. Leur réduction concerne deux des principaux Objectifs de Développement du Millénaire. De nombreuses init…			Human Development, Child and Youth Health	Health systems/services	Centre hospitalier de l'Université de Montréal (CHUM)	Quebec	Université de Montréal	2009-01-01	2009-12-31	grant	0	0	0	0	0	0	0	0	24985	0	0	0	0	0	0	0	24985	2				931	0	0	0	0	0
178	200309NIP	NIP	Pilot Project Grant for New Investigators	GP	STRATEGIC	Fowke, Keith R		Moses, Stephen		The role of immune activation and CD4 gene polymorphisms in an HIV seroconversion cohort from Kisumu, Kenya.	CD4+ T LYMPHOCYTE; FLOW CYTOMETRY; HIV/AIDS; HOST RESISTANCE; IMMUNE ACTIVATION; VACCINE	Not everyone who is infected with HIV progresses to disease at the same rate. When someone is infected with HIV it is the very early phases that set the stage for how rapidly progression take places. The early stage of HIV infection is often difficult to study because individuals do not know when they were infected. For this study, early HIV infections will be observed through a male circumcision…	VIROLOGY; IMMUNOLOGY-TRANSPLANTATION	AIDS; VIRAL	Infection and Immunity	Biomedical	University of Manitoba	Manitoba	University of Manitoba	2004-03-01	2005-02-28	grant	0	0	0	83000	0	0	0	0	0	0	0	0	0	0	0	0	83000	2				1302	0	0	0	102216	0
270	200409MSH	MSH	CIHR New Investigator	AP	OPEN	Fowke, Keith R				HIV resistance: A model of effective CD4+ T cell memory	AFRICA; AIDS; CD4+ T CELL; EXPOSED SERONEGATIVES; HIV; IMMUNE ACTIVATION; IMMUNE MEMORY; KENYA; RESISTANCE	HIV is killing millions of people every year, a vaccine is urgently needed. Individuals who are exposed to HIV, but remain uninfected (HIV resistant), show evidence of natural immunity to HIV infection and provide an excellent model on which to base an HIV vaccine. We have studied a group of HIV resistant women from a cohort of commercial sex workers from Nairobi, Kenya. Our data suggests that HI…	VIROLOGY; IMMUNOLOGY-TRANSPLANTATION	AIDS; VIRAL	Infection and Immunity	Biomedical	University of Manitoba	Manitoba	University of Manitoba	2005-07-01	2010-06-30	award	0	0	0	0	0	42285.4	56501	55631.6	57211.9	56408.2	13750	0	0	0	0	0	281788	4				1269	0	0	0	0	0
302	200409HOP	HOP	Operating Grant - PA: HIV/AIDS Research Initiative - Biomedical/Clinical Stream	GP	STRATEGIC	Fowke, Keith R				HIV resistance: A model of effective CD4+ T cell memory	AFRICA; AIDS; CD4+ T CELL; EXPOSED SERONEGATIVE; HIV; IMMUNE ACTIVATION; IMMUNE MEMORY; KENYA; RESISTANCE	HIV is killing millions of people every year, a vaccine is urgently needed. Individuals who are exposed to HIV, but remain uninfected (HIV resistant), show evidence of natural immunity to HIV infection and provide an excellent model on which to base an HIV vaccine. We have studied a group of HIV resistant women from a cohort of commercial sex workers from Nairobi, Kenya. Our data suggests that HI…	VIROLOGY; IMMUNOLOGY-TRANSPLANTATION	AIDS; VIRAL	Infection and Immunity	Biomedical	University of Manitoba	Manitoba	University of Manitoba	2005-04-01	2008-03-31	grant	0	0	0	0	0	71666	71666	71666	0	0	0	0	0	0	0	0	214998	4				654	0	0	0	0	0
415	200603MOP	MOP	Operating Grant	GP	OPEN	Fowke, Keith R				Molecular mechanisms of a CD4 gene polymorphism associated with HIV disease progression	HIV INFECTION; PROTEIN STRUCTURE; RECEPTOR POLYMORPHISM; SIGNAL TRANSDUCTION; SURFACE PLASMON RESONANCE	We have described a new genetic risk factor that is associated an increased susceptibility to HIV infection and a more rapid course of HIV disease progression. While this genetic change is very rare in caucasian populations it is very common (30%) in African populations where the AIDS epidemic has hit the hardest. This polymorphism is in the gene encoding the the CD4 molecule which is the primary…	VIROLOGY; GENETICS	AIDS; VIRAL	Infection and Immunity	Biomedical	University of Manitoba	Manitoba	University of Manitoba	2006-10-01	2009-09-30	grant	0	0	0	0	0	0	47159	94318	94318	47159	0	0	0	0	0	0	282954	4				1061	0	0	0	0	0
601	200709MOP	MOP	Operating Grant	GP	OPEN	Fowke, Keith R				Assessment of the functional mechanisms driving immune quiescence and infection resilience observed in HIV resistant sex workers.	CELLULAR IMMUNITY; HIV INFECTION; REGULATORY T CELLS; RESISTANCE; SIGNAL TRANSDUCTION; VIRAL REPLICATION	We have identified a group of commercial sex workers from Nairobi, Kenya who, despite their intense exposure to HIV, remain uninfected. We have determined that although they are not infected with HIV, their immune system can see HIV infected cells and destroy them. The goal of our research has been to determine the immune, genetic and molecular environment required for this resistance phenotype t…	VIROLOGY; IMMUNOLOGY-TRANSPLANTATION	AIDS; VIRAL	Infection and Immunity	Biomedical	University of Manitoba	Manitoba	University of Manitoba	2008-04-01	2011-03-31	grant	0	0	0	0	0	0	0	0	128700	110682	110682	0	0	0	0	0	350064	4				1063	0	0	0	0	0
798	200811TGF	TGF	Training Grant	GP	STRATEGIC	Fowke, Keith R	Plummer, Francis A	Becker, Marissa; Blanchard, James F; Crockett, Maryanne E; Elliott, Lawrence J; Estambale, Benson B; Kimani, Joshua; Mignone, Javier; Moses, Stephen; Rojas, Carlos; Washington, Reynold G; Wylie, John L		The CIHR International Infectious Diseases and Global Health Training Program: Four Continents, One Shared Experience	ABORIGINAL HEALTH; EMERGING INFECTIOUS DISEASES; GLOBAL HEALTH; HIV/AIDS; INTERNATIONAL HEALTH; MICROBIAL RESISTANCE	For those who are lucky enough to spend a portion of their research career in a developing country, a common sentiment is that the experience changed their lives and refocused their field of investigation. Imagine the impact on a young researcher of being involved in a training program that not only focuses on international health issues using a multidisciplinary approach, but does so from four m…	VIROLOGY; INTERNATIONAL HEALTH	AIDS; POPULATION HEALTH	Infection and Immunity	Social/Cultural/Environmental/Population Health	University of Manitoba	Manitoba	University of Manitoba	2009-04-01	2015-03-31	grant	0	0	0	0	0	0	0	0	0	325000	325000	335000	331667	345000	325000	0	1986667	2				1461	0	0	0	0	0
905	200903HVI	HVI	Operating Grant - Priority Announcement: Canadian HIV Vaccine Initiative	GP	STRATEGIC	Fowke, Keith R		Luo, Ma; Yao, Xiao-Jian		The effect of the CD4 pathogenicity island on HIV susceptibility and disease progression	HIV INFECTION; MOLECULAR EPIDEMIOLOGY; PROTEIN STRUCTURE; RECEPTOR POLYMORPHISM; SIGNAL TRANSDUCTION	As humans we all share the same set of gene, however, we all possess slightly different versions of those gene and that is what makes us all unique as individuals. These genetic differences, called polymorphisms, also have been shown to be associated with differing susceptibility to disease, such as HIV. Our lab has previously demonstrated a link between increased susceptibility to HIV infection …	VIROLOGY; GENETICS	AIDS; VIRAL	Infection and Immunity	Biomedical	University of Manitoba	Manitoba	University of Manitoba	2009-10-01	2014-09-30	grant	0	0	0	0	0	0	0	0	0	66305	132610	132610	66305	0	0	0	397830	4				666	0	0	0	0	0
905	200903HVI	HVI	Operating Grant - Priority Announcement: Canadian HIV Vaccine Initiative	GP	STRATEGIC	Fowke, Keith R		Luo, Ma; Yao, Xiao-Jian		The effect of the CD4 pathogenicity island on HIV susceptibility and disease progression	HIV INFECTION; MOLECULAR EPIDEMIOLOGY; PROTEIN STRUCTURE; RECEPTOR POLYMORPHISM; SIGNAL TRANSDUCTION	As humans we all share the same set of gene, however, we all possess slightly different versions of those gene and that is what makes us all unique as individuals. These genetic differences, called polymorphisms, also have been shown to be associated with differing susceptibility to disease, such as HIV. Our lab has previously demonstrated a link between increased susceptibility to HIV infection …	VIROLOGY; GENETICS	AIDS; VIRAL	Infection and Immunity	Biomedical	University of Manitoba	Manitoba	University of Manitoba	2009-10-01	2014-09-30	grant	0	0	0	0	0	0	0	0	0	0	0	0	66305	132610	66305	0	265220	4				665	0	0	0	0	0
1085	201009MOP	MOP	Operating Grant	GP	OPEN	Fowke, Keith R		Ball, Terry B; Kimani, Joshua		Drivers and Consequences of Immune Quiescence in HIV Exposed Seronegative Individuals from Nairobi, Kenya	CYTOKINES/CHEMOKINES; FLOW CYTOMETRY; HIV EXPOSED SERONEGATIVE; HIV INFECTION; IMMUNE QUIESCENCE; IRF-1	One of the hallmarks of HIV disease is the inappropriate over-activation of the immune response which can lead to serious detrimental effects to the infected person including providing more targets for the HIV virus to infect. Our research group has identified commercial sex workers from Nairobi Kenya who, despite counseling and provision of condoms, are highly exposed to HIV. Amazingly, despite …	VIROLOGY; IMMUNOLOGY-TRANSPLANTATION	AIDS; VIRAL	Infection and Immunity	Biomedical	University of Manitoba	Manitoba	University of Manitoba	2011-04-01	2016-03-31	grant	0	0	0	0	0	0	0	0	0	0	0	142428	142428	142428	142428	142428	712140	2				1125	0	0	0	0	0
1505	201506IER	IER	Operating Grant - Innovative Ebola Research Grants	GP	STRATEGIC	Fowler, Robert A	Adhikari, Neill K	Bah, Elhadj I; Chan, Adrienne; Christian, Michael D; Hajek, Jan; Hall, Trevor N; Lamah, Marie C; Lamontagne, Francois; Marshall, John C; Mishra, Sharmistha; Murthy, Srinivas; Piquette, Dominique; Simor, Andrew E; Vanderschuren, Abel		Establishing Feasibility & Safety of Providing Critical Care for Patients with Ebola through design of a simulated Ebola Treatment Centre	CLINICAL MANAGEMENT; CRITICAL CARE; EBOLA VIRUS DISEASE; FEASIBILITY; REHYDRATION AND ELECTROLYTE REPLACEMENT; SAFETY	Approximately half of those infected with Ebola virus in West Africa have died. Most commonly, people develop vomiting and diarrhea, become severely dehydrated, their blood pressure falls, and their vital organs fail. With little medical care at the outbreak's start, mortality was approximately 70%, but has fallen with improved medical care. If we can prevent dehydration and support patients unti…	HEALTH RESEARCH; INTERNATIONAL HEALTH	HEALTH CARE DELIVERY; VIRAL	Circulatory and Respiratory Health	Clinical	Sunnybrook Research Institute (Toronto, Ontario)	Ontario	University of Toronto	2015-09-01	2016-08-31	grant	0	0	0	0	0	0	0	0	0	0	0	0	0	0	0	249973	249973	4				696	0	0	0	0	0
1000	201003MOP	MOP	Operating Grant	GP	OPEN	Franco, Eduardo L		Burchell, Ann N; Coutlée, François; Tellier, Pierre-Paul		Randomized Controlled Trial of the Efficacy of Carrageenan as a Topical Microbicide Against HPV Infection	CARRAGEENAN; CLINICAL TRIAL; HUMAN PAPILLOMAVIRUS; SEXUAL TRANSMISSION; TOPICAL MICROBICIDE	Worldwide, cervical cancer is the second leading cause of cancer in women. Cervical cancer is most common in Latin and in sub-Saharan Africa, and the Caribbean. Because it is much more common in developing countries, it has been described as a disease of poorer nations. We now know that human papillomavirus (HPV) infection is the cause of cervical cancer. HPV is the most common sexually transmitt…	VIROLOGY; POPULATION HEALTH	OTHER VENERAL; POPULATION HEALTH	Infection and Immunity	Clinical	McGill University	Quebec	McGill University	2010-10-01	2015-06-30	grant	0	0	0	0	0	0	0	0	0	0	55923	141093	174861	163824	102351	15000	653052	4				1145	0	0	0	0	0
564	200604CRC	CRC	Canada Research Chairs - CIHR Funded	AP	STRATEGIC	Frank, Erica				CANADA RESEARCH CHAIRHOLDER / TITULAIRE DE CHAIRE DE RECHERCHE DU CANADA		Preventive Medicine and Population Health			Population and Public Health	Social/Cultural/Environmental/Population Health	Organizations inside Canada	Not Specified	Organizations inside Canada	2007-01-01	2013-12-31	award	0	0	0	0	0	0	50000	200000	200000	200000	200000	200000	200000	150000	0	0	1400000	5				355	0	0	0	0	0
1390	201304T1C	T1C	Canada Research Chairs - CIHR Funded	AP	STRATEGIC	Frank, Erica				CANADA RESEARCH CHAIRHOLDER - Tier 1 / TITULAIRE DE CHAIRE DE RECHERCHE DU CANADA - Niveau 1	CRC	Preventive Medicine and Population Health			Population and Public Health	Social/Cultural/Environmental/Population Health	Organizations inside Canada	Not Specified	Organizations inside Canada	2014-01-01	2020-12-31	award	0	0	0	0	0	0	0	0	0	0	0	0	0	50000	200000	200000	1400000	5				1448	0	0	0	0	0
1146	201105TAD	TAD	Team Grant: China-Canada: Alzheimer's Disease and Related Disorders	GP	STRATEGIC	Fraser, Paul E	Zhang, Yunwu	Liu, Qing Yan; Mount, Howard T		The role of a novel APP-interacting, pro-apoptotic protein in Alzheimer's disease	ALZHEIMER DISEASE; AMYLOID; APOPTOSIS; NEUROBIOLOGY; NEUROTOXICITY; TRANSGENIC MODELS	Alzheimer's disease (AD) is a common, progressive and ultimately lethal disease affecting ~5% of adults over 65 years of age and ~30% of adults over the age of 85 years in most Western societies. Both the prevalence and the annual expenditures on AD are expected to increase as the proportion of the population at risk increases over the next 20 years. The currently available treatments are of limi…	AGING; NERVOUS SYSTEM	ALZHEIMER'S DISEASE; AGING	Aging	Biomedical	University of Toronto	Ontario	University of Toronto	2012-01-01	2015-12-31	grant	0	0	0	0	0	0	0	0	0	0	0	61394	245575	245575	245575	184181	982300	4				1453	0	0	0	0	0
198	200309GLP	GLP	Global Health Research Pilot Project Grants	GP	STRATEGIC	Fraser, William D	Althabe, Fernado; Zwarenstein, Merrick F	Belizán, José M; Bergel, Eduardo; Dumont, Alexandre M; Sackett, David L		Bed rest prescription for pregnant women with threatened preterm labor: Preliminary research for the design of a multicenter pragmatic trial	BED REST; PREGNANCY; PRETERM LABOR; QUALITATIVE RESEARCH METHODS; RANDOMIZED CONTROLLED TRIAL; SURVEY	A successful application to the Global Health Research Program Development & Planning Grant (CIHR, CIDA, HC and IDRC) last year provided the support to expand the PRACTIHC collaboration (see below) to Canadian and Latin American trialist and clinical epidemiologists. This group shares a common interest in conducting pragmatic trials to address health priorities in developing countries, and in the…	REPRODUCTION/PREGNANCY	PERINATAL; PREGNANCY/BIRTH	Human Development, Child and Youth Health	Clinical	Hôpital Sainte-Justine (Montréal)	Quebec	Université de Montréal	2004-04-01	2005-03-31	grant	0	0	0	0	90000	0	0	0	0	0	0	0	0	0	0	0	90000	2				529	0	0	0	0	108825
1012	201003MOP	MOP	Operating Grant	GP	OPEN	Freeman, Ellen		Aubin, Marie-Josée; Haddad, Slim; Zunzunegui, Maria-Victoria		The burden of vision loss in high, middle, and low-income countries	INTERNATIONAL HEALTH; LOW-INCOME COUNTRIES; MENTAL HEALTH; MOBILITY; VISION	The large majority (90%) of blind people live in low-income countries and, sadly, the large majority of that blindness is avoidable by treatment or prevention. Data collected by the World Health Organization offer an unparalleled opportunity to examine the burden of vision loss throughout the entire world. No world-wide study on vision has ever been done. Population-based, high quality data were …	INTERNATIONAL HEALTH; VISION	POPULATION HEALTH; EPIDEMIOLOGY	Population and Public Health	Social/Cultural/Environmental/Population Health	Hôpital Maisonneuve-Rosemont - CIUSSS EIM (Montréal)	Quebec	Université de Montréal	2010-10-01	2013-09-30	grant	0	0	0	0	0	0	0	0	0	0	38664	74485	106830	0	0	0	219979	2				1149	0	0	0	0	0
757	200710XBR	XBR	CIHR/CNPq (Brazil) International Scientific Exchanges	AP	STRATEGIC	Fumagalli De Salles, Jerusa				Exchange between Dr. Jerusa Fumagalli de Salles and Dr. Yves Joanette					Other	Not applicable/Specified	Individuals Inside Canada	Not Specified	Individuals Inside Canada	2008-04-01	2009-03-31	award	0	0	0	0	0	0	0	0	1500	0	0	0	0	0	0	0	1500	5				1528	0	0	0	0	0
1112	201103CCI	CCI	China-Canada Joint Health Research Initiative	GP	STRATEGIC	Funk, Colin D	Yu, Ying			Anti-Inflammatory Signaling Pathways of Fish Oil in Cardiovascular Health and Disease	ATHEROSCLEROSIS; G PROTEIN-COUPLED RECEPTOR (GPCR); INFLAMMATION; ISCHEMIA; KNOCKOUT/TRANSGENIC MOUSE MODELS; LOW-DOSE ASPIRIN; POLYUNSATURATED FATTY ACIDS; RESTENOSIS	Fish oils contain special fatty products called omega3 polyunsaturated fatty acids (PUFA). Studies dating back nearly 40 years demonstrated that Eskimos in Greenland who ate lots of these oils had very low risk for cardiovascular disease (CVD) like heart attacks and stroke. For many years researchers have tried to figure out why these omega3 PUFA are beneficial in our diets. Recently, a protein c…	CARDIOVASCULAR; MOLECULAR BIOLOGY	MULTIDISCIPLINARY	Circulatory and Respiratory Health	Biomedical	Queen's University (Kingston, Ontario)	Ontario	Queen's University (Kingston, Ontario)	2012-01-01	2014-12-31	grant	0	0	0	0	0	0	0	0	0	0	0	18625	74319	74081	56250	0	223275	5				85	0	0	0	0	0
1092	201010CGV	CGV	Doctoral: Vanier Canada Graduate Scholarships	AP	OPEN	Gacoin, Andree E			Gleason, Mona L	Teaching empowerment: Grass-roots educators' strategies to address gender equity in the context of the HIV epidemic in South Africa	CURRICULUM; EDUCATION; ETHNOGRAPHY; GENDER EQUITY; HEALTH PROMOTION; SOUTH AFRICA; YOUTH	A key issue in HIV prevention education is addressing the unequal gender power relations (relations between men and women within a particular society) that make many young women more vulnerable to HIV infection. For example, it can be difficult for young women to negotiate condom use with their partner. The importance of teaching gender equity is particularly evident in South Africa, where the HI…	SOCIETAL & CULTURAL DIMENSIONS OF HEALTH; POPULATION HEALTH	HEALTH EQUITY; AIDS	Gender and Health	Social/Cultural/Environmental/Population Health	University of British Columbia	British Columbia	University of British Columbia	2011-05-01	2014-10-31	award	0	0	0	0	0	0	0	0	0	0	0	50000	50000	50000	25000	0	175000	2				243	0	0	0	0	0
859	200904PAP	PAP	Catalyst Grant: Pandemic Preparedness	GP	STRATEGIC	Gagnon, Anita J		Jitthai, Nigoon		Pandemic Flu Preparedness Among Migrants and Host Communities in Thailand	ATTITUDES; DISEASE OUTBREAKS; HEALTH KNOWLEDGE; HUMAN; INFLUENZA; INFLUENZA IN BIRDS; PRACTICE; TRANSIENTS AND MIGRANTS; VULNERABLE POPULATIONS	Experts agree that it is only a matter of time before we are faced with a new influenza pandemic. A modern pandemic will likely cause millions of deaths worldwide and up to 58,000 deaths in Canada. One way to protect Canadians from a pandemic is by working with international organizations and foreign governments in regions where a pandemic is most likely to begin to decrease outbreaks and limit p…	INTERNATIONAL HEALTH; HEALTH RESEARCH	INFECTIOUS AND PARASITIC; POPULATION HEALTH	Infection and Immunity	Health systems/services	McGill University	Quebec	McGill University	2009-08-01	2010-07-31	grant	0	0	0	0	0	0	0	0	0	66667	33333	0	0	0	0	0	100000	2				1351	0	0	0	0	0
1343	201304CEN	CEN	Catalyst Grant: Environments, Genes and Chronic Disease	GP	STRATEGIC	Gagnon, France	Goldenberg, Anna; Wilson, Michael D	Evans, Greg; Hu, Howard; Morange, Pierre E; Trégouët, David A; Wells, Philip S		Identifying pollutant-sensitive DNA methylation marks associated with a global measure of thrombosis risk: a proof-of-concept study	CARDIOVASCULAR DISEASES; EPIGENETICS; EWAS; GENETIC EPIDEMIOLOGY; GWAS; HEMOSTATIC PROTEINS; METALOMIC PROFILES; METHYLATION; QUANTITATIVE TRAITS; VENOUS THROMBOEMBOLISM	Venous thromboembolism (VTE) - a blood clot in the vein - affects nearly 64,000 Canadians each year. In nearly 10% of cases, people will die suddenly or before they are diagnosed. These deaths are preventable since the condition can be treated if caught early. We know that exposure to metal pollutants (e.g. mercury, lead, zinc) is associated with VTE and other cardiovascular diseases. We also kno…	GENETICS; CARDIOVASCULAR	CLOTTING DEFECTS/THROMBOSIS; EPIDEMIOLOGY	Genetics	Biomedical	University of Toronto	Ontario	University of Toronto	2013-10-01	2014-09-30	grant	0	0	0	0	0	0	0	0	0	0	0	0	0	100000	0	0	100000	1				168	0	0	0	0	0
1506	201506IER	IER	Operating Grant - Innovative Ebola Research Grants	GP	STRATEGIC	Gaillet, Bruno		Gilbert, Renald; Kamen, Amine; Kobinger, Gary P		Développement d'un traitement post exposition des infections par le virus Ébola à partir de vecteurs AAV et du sérum ZMapp	ANTICORPS MONOCLONAUX; COCKTAIL ZMAPP; ESSAIS PRÉCLINIQUES; GÉNIE BIOCHIMIQUE; PROCÉDÉS DE PRODUCTION ET DE PURIFICATION DE RAAV; RECHERCHES MULTIDISCIPLINAIRES; SCIENCES DE LA SANTÉ; THÉRAPIE GÉNIQUE; TRAITEMENT CONTRE LES INFECTIONS HUMAINES DU VIRUS ÉBOLA; VECTEURS RECOMBINANTS DÉRIVÉS DU VIRUS ADÉNO-ASSOCIÉ (RAAV)	L'OMS a déclaré que l'épidémie d'Ebola qui sévit depuis 2014 en Afrique de l'Ouest constitue une urgence de santé publique de portée internationale. Le sérum expérimental ZMapp, développé conjointement par Mapp Biopharmaceutical et l'équipe du Dr. G Kobinger, représente une avancée thérapeutique majeure. Ce produit, composé de trois anticorps monoclonaux (AcM), a permis ou contribué à guérir deux…	HEALTH RESEARCH; VIROLOGY	MULTIDISCIPLINARY; VIRAL	Infection and Immunity	Biomedical	Université Laval	Quebec	Université Laval	2015-09-01	2016-08-31	grant	0	0	0	0	0	0	0	0	0	0	0	0	0	0	0	236382	236382	4				695	0	0	0	0	0
420	200603CCI	CCI	China-Canada Joint Health Research Initiative	GP	STRATEGIC	Gaisano, Herbert Y	Xu, Tao			FRET analysis of SNARE-K+ channel interactions to reveal their optimal actions on insulin secretion	CONFOCAL MICROSCOPY; EVANESCENT MICROSCOPY; FRET ANALYSIS; POTASSIUM CHANNELS; SNARE PROTEINS		METABOLISM/DIABETES; CARDIOVASCULAR	DIABETES MELLITUS; ARRHYTHMIAS	Nutrition, Metabolism and Diabetes	Biomedical	University of Toronto	Ontario	University of Toronto	2006-11-01	2009-10-31	grant	0	0	0	0	0	0	12500	30000	30000	17500	0	0	0	0	0	0	90000	5				51	0	0	0	0	0
735	200806MGH	MGH	Meetings, Planning and Dissemination Grant: Global Health Research (IPPH)	GP	STRATEGIC	Gallie, Brenda L				The Kenyan National Retinoblastoma Strategy Meeting	ACCESS TO CARE; CAPACITY BUILDING; GUIDELINES; RETINOBLASTOMA	Canadian care for children with retinoblastoma achieves 98% cure of this cancer of the eye, often with useful vision. As in many LMICs, Kenya's children with retinoblastoma have a low chance for survival. We hypothesize that focused cooperation can double the survival rate in Kenya to more than 60% in 5 years. The first annual Kenyan National Retinoblastoma Strategy (KNRbS) meeting will be held a…			Cancer Research	Health systems/services	Hospital for Sick Children (Toronto)	Ontario	University of Toronto	2008-09-01	2009-08-31	grant	0	0	0	0	0	0	0	0	25000	0	0	0	0	0	0	0	25000	2				918	0	0	0	0	0
1434	201312GSM	GSM	Master's Award: Frederick Banting and Charles Best Canada Graduate Scholarships	AP	OPEN	Gallimore, Tara E				Determining Barriers to Increased Fruit and Vegetable Consumption and Reduced Sugar Consumption in CARICOM Primary School Children	ADDED SUGAR; VEGETABLES; CARIBBEAN; CHILDREN; EATING HABITS; FOOD SECURITY; FRUITS; MIXED METHODS; MOTIVATION; NCD PREVENTION; NUTRITION; WEALTH	Background Caribbean Community and Common Market (CARICOM) is an economic grouping of countries in the Caribbean where many people are not food secure. This means that they can't always access or afford enough safe, healthy food to meet their nutritional needs. In the past, these countries' economies relied on growing and selling plantation crops such as sugar cane and coffee; growing fruits and …			Nutrition, Metabolism and Diabetes	Social/Cultural/Environmental/Population Health	McGill University	Quebec	McGill University	2014-09-01	2015-08-31	award	0	0	0	0	0	0	0	0	0	0	0	0	0	0	17500	0	17500	2				593	0	0	0	0	0
1396	201403MOP	MOP	Operating Grant	GP	OPEN	Gantt, Soren M		Casper, Corey; Cohen, Jeffrey I; Kollmann, Tobias R; Tang, Patrick K		Correlates of acquisition and immune control of primary Epstein-Barr virus infection in Ugandan infants	CELLULAR IMMUNE RESPONSE; EPSTEIN-BARR VIRUS; GENOMICS; HOUSEHOLD COHORT; IMMUNE ONTOGENY; INFANTS AND CHILDREN; MOLECULAR EPIDEMIOLOGY; NEUTRALIZING ANTIBODY; RISK FACTORS; TRANSMISSION	Epstein-Barr virus (EBV) infects about 95% of the world's population. Although EBV doesn't cause serious problems in most people, EBV is the cause of a number of important cancers including Burkitt lymphoma, which is the most common childhood cancer in much of Africa. EBV also causes infectious mononucleosis ("mono") in substantial fraction of all adolescents and young adults in the developed wor…	VIROLOGY; IMMUNOLOGY-TRANSPLANTATION	VIRAL; MULTIPLE DISEASE RELEVANCE	Infection and Immunity	Biomedical	University of British Columbia	British Columbia	University of British Columbia	2014-07-01	2019-06-30	grant	0	0	0	0	0	0	0	0	0	0	0	0	0	0	74505	118348	588852	2				1220	0	0	0	0	0
1236	201202RMT	RMT	Fellowship - PA: Regional Partnership Program - Manitoba	AP	STRATEGIC	Gao, xiaoling			Uzonna, Jude E	Regulation of Anti-Leishmania Immunity by CD3+CD4-CD8- (Double Negative) T Cells.	IMMONOLOGIC MEMORY; IMMUNOLOGY; INFECTION AND IMMUNITY; INFECTIOUS DISEASE; PARASITIC DISEASE	Leishmaniases are parasitic diseases that affect both humans and animals. It is caused by protozoan parasite belonging to the genus Leishmania. The disease is endemic in 88 countries and it is currently estimated by WHO that about 12 million people worldwide are afflicted with the disease with more than1.5 - 2 million new cases occurring every year and 350 million at risk of infection. There is n…	HEALTH RESEARCH	INFECTIOUS AND PARASITIC	Infection and Immunity	Biomedical	University of Manitoba	Manitoba	University of Manitoba	2012-10-01	2013-09-01	award	0	0	0	0	0	0	0	0	0	0	0	0	12500	10834	0	0	23334	4				1407	0	0	0	0	0
1305	201301ISU	ISU	Travel Awards - Institute Community Support	AP	STRATEGIC	Garcia, Regiane A				Public Participation in Health Policy-Making - the Case of participatory governance in Brazil	ICS TRAVEL AWARDS	ICS Travel Awards	POPULATION HEALTH; HEALTH SERVICES RESEARCH	HEALTH POLICY; HEALTH EQUITY	Health Services and Policy Research	Health systems/services	Individuals Inside Canada	Not Specified	Individuals Inside Canada	2013-04-15	2013-07-14	award	0	0	0	0	0	0	0	0	0	0	0	0	0	1500	0	0	1500	2				753	0	0	0	0	0
1512	201505ISU	ISU	Travel Awards - Institute Community Support	AP	STRATEGIC	Garcia, Regiane A				Participation of the community in health policy-making - law and practice of participation in Brazil.	DELIBERATIVE DEMOCRACY; HEALTH EQUITY; HEALTH SYSTEM; HUMAN RIGHTS TO HEALTH; LAW AND POLICY; LEGAL ANALYSIS; NATURALISTIC OBSERVATION; PARTICIPATORY POLICY-MAKING; POPULATION HEALTH; QUALITATIVE INTERVIEW	Community participation in policy-making is believed to best respond to different community needs related to health delivery systems. Brazil has developed an impressive participatory structure with evidence suggesting a positive connection between participation and more equitable health service distribution. My research examines the content, purpose, and obligations of Brazil's law of participati…	SOCIETAL & CULTURAL DIMENSIONS OF HEALTH; POPULATION HEALTH	HEALTH POLICY; MULTIDISCIPLINARY	Health Services and Policy Research	Health systems/services	University of British Columbia	British Columbia	University of British Columbia	2015-08-01	2016-07-31	award	0	0	0	0	0	0	0	0	0	0	0	0	0	0	0	1500	1500	2				767	0	0	0	0	0
953	200910MIN	MIN	Planning Grants - Priority Announcement: International Research Collaborations	GP	STRATEGIC	Garg, Amit				An International Conference to Enhance Living Kidney Donation	INTERNATIONAL TRENDS; KIDNEY FAILURE; LIVING KIDNEY DONATION	Transplantation is the recommended treatment option for patients with kidney failure. Living donor kidney transplantation is preferred to deceased donor transplantation or dialysis, as it improves recipient outcomes at a reduced cost to the healthcare system. Living kidney donations are rising as the number of patients waiting for a kidney has increased considerably. We have established the DONOR…			Population and Public Health	Health systems/services	London Health Sciences Centre Res. Inc. (Ont.)	Ontario	University of Western Ontario	2010-01-01	2010-12-31	grant	0	0	0	0	0	0	0	0	0	19800	0	0	0	0	0	0	19800	5				976	0	0	0	0	0
508	200610HFE	HFE	Fellowship - PA: Biomedical / Clinical HIV/AIDS Research	AP	STRATEGIC	Garg, Ravendra			Tremblay, Michel J	Can Leishmania-mediated disruption of lipid rafts affect HIV-1 entry in macrophages?	CHOLERA TOXIN B; CHOLESTEROL; CO-INFECTION; CONFOCAL MICROSCOPE; FRACTIONATION; HIV-1; LEISHMANIA; LIPID RAFT; MACROPHAGES; REAL-TIME PCR; VIRUS ENTRY	During the past two decades, the HIV/AIDS pandemic has modified at different levels the clinical spectrum of infection by Leishmania spp. in co-infected patients. HIV infection increases the risk of developing visceral leishmaniasis by a factor of 100 to 1000 in endemic areas; it enhances the probability of relapse and is also associated with deprived response to anti-parasitic drugs. Co-infectio…	VIROLOGY; CELL BIOLOGY	AIDS; INFECTIOUS AND PARASITIC	Infection and Immunity	Biomedical	Université Laval	Quebec	Université Laval	2007-04-01	2010-03-31	award	0	0	0	0	0	0	0	45000	45000	45000	0	0	0	0	0	0	135000	4				621	0	0	0	0	0
1035	201003CCI	CCI	China-Canada Joint Health Research Initiative	GP	STRATEGIC	Garnis, Cathie	Chen, Qianming	Zhang, Lewei		Integrative Genomic Strategies to Discern Cancer Progression Risk in Early Oral Dysplasia	ARRAYCGH; BIOMARKER; HEAD AND NECK; LEUKOPLAKIA; PREMALIGNANT; PROGRESSION; PROTEOMICS	Oral cancer is one of the most commonly diagnosed types of cancer worldwide. Unfortunately, only half of those diagnosed with this disease will be alive 5 years after the diagnosis. Given that survival statistics for oral cancer have remained static for 20 years, it is clear that new diagnostic and treatment tools are needed. Like many cancer types, oral tumors develop by progression of precancer…	CANCER; MOLECULAR BIOLOGY	NEOPLASMS	Cancer Research	Biomedical	University of British Columbia	British Columbia	University of British Columbia	2011-01-01	2013-12-31	grant	0	0	0	0	0	0	0	0	0	0	11713	46850	46850	35137	0	0	140550	4				110	0	0	0	0	0
586	200704MOP	MOP	Operating Grant	GP	OPEN	Gastaldo, Denise	Magalhaes, Lilian V			Gender and migration as social determinants of health: The case of Latin American undocumented workers in the greater Toronto area	ACCESS TO HEALTH CARE; GENDER; GLOBAL HEALTH; HEALTH PROMOTION; IMMIGRATION; OCCUPATIONAL HEALTH	In the last 10 years, undocumented migration has been the fastest growing form of immigration worldwide. In the Canadian context,current estimates suggest there are over 200 thousand workers in the Greater Toronto Area who are economic migrants - non-status migrants living and working in Toronto. This is the biggest concentration of undocumented workers in the country. However, in the scientific …	SOCIETAL & CULTURAL DIMENSIONS OF HEALTH; NURSING	DETERMINANTS OF HEALTH; SOCIETAL & CULTURAL DIMENSIONS OF HEALTH	Gender and Health	Social/Cultural/Environmental/Population Health	University of Toronto	Ontario	University of Toronto	2007-07-01	2008-06-30	grant	0	0	0	0	0	0	0	39496	0	0	0	0	0	0	0	0	39496	2				1099	0	0	0	0	0
475	200609CTP	CTP	CIHR Team Grant Program	GP	STRATEGIC	Gaudet, Daniel		Anand, Sonia S; Bouchard, Gerard; Brisson, Diane; Engert, James C; Hamet, Pavel; Hudson, Thomas J; Knoppers, Bartha M; Laflamme, Nathalie; Lalande, Gilles; Laprise, Catherine; Mathieu, Jean; Paradis, Francois W; Pelletier, Kathleen; Perron, Michel; Rousseau, François; Santure, Marta; Tremblay, Marc; Vezina, Hélène		CIHR team in community genetics (ECOGENE-21)	COMMUNITY GENETICS; CORONARY ARTERY DISEASE; GENOMICS; HEALTH SERVICES; LIPID DISORDERS; METABOLIC SYNDROME; POPULATION HEALTH; RARE RECESSIVE DISORDERS	When a large group of people lives in close geographical proximity, several resources, institutions, risks and exposure to a number of conditions are systematically shared. These include resources or conditions that contribute or influence the state of health. The concept of community genetics specifically relates to this aspect. Disease prevention and quality health care services in the communit…	GENETICS; HEALTH SERVICES RESEARCH	HEALTH CARE DELIVERY; MULTIDISCIPLINARY	Population and Public Health	Health systems/services	Université de Montréal	Quebec	Université de Montréal	2007-10-01	2013-09-30	grant	0	0	0	0	0	0	0	365715	0	0	643837	582644	0	279586	0	0	1871782	1				369	0	0	0	0	0
475	200609CTP	CTP	CIHR Team Grant Program	GP	STRATEGIC	Gaudet, Daniel		Anand, Sonia S; Bouchard, Gerard; Brisson, Diane; Engert, James C; Hamet, Pavel; Hudson, Thomas J; Knoppers, Bartha M; Laflamme, Nathalie; Lalande, Gilles; Laprise, Catherine; Mathieu, Jean; Paradis, Francois W; Pelletier, Kathleen; Perron, Michel; Rousseau, François; Santure, Marta; Tremblay, Marc; Vezina, Hélène		CIHR team in community genetics (ECOGENE-21)	COMMUNITY GENETICS; CORONARY ARTERY DISEASE; GENOMICS; HEALTH SERVICES; LIPID DISORDERS; METABOLIC SYNDROME; POPULATION HEALTH; RARE RECESSIVE DISORDERS	When a large group of people lives in close geographical proximity, several resources, institutions, risks and exposure to a number of conditions are systematically shared. These include resources or conditions that contribute or influence the state of health. The concept of community genetics specifically relates to this aspect. Disease prevention and quality health care services in the communit…	GENETICS; HEALTH SERVICES RESEARCH	HEALTH CARE DELIVERY; MULTIDISCIPLINARY	Population and Public Health	Health systems/services	Université de Montréal	Quebec	Université de Montréal	2007-10-01	2013-09-30	grant	0	0	0	0	0	0	0	0	687082	680945	0	0	0	0	0	0	1368027	1				368	0	0	0	0	0
1257	201206TAD	TAD	Team Grant: China-Canada: Alzheimer's Disease and Related Disorders	GP	STRATEGIC	Gauthier, Serge G	Jia, Jianping	Doudet, Doris J; Hsiung, Ging-Yuek R; Labbe, Aurelie; Rosa-Neto, Pedro; Sadovnick, A. Dessa		Diagnostic Biomarkers for pre-dementia Alzheimer Disease	ALZHEIMER'S DISEASE; CSF BIOMARKERS; DEMENTIA; EARLY ONSET FAMILIAL ALZHEIMER'S DISEASE; FLUID BIOMARKERS; GENETICS; IMAGING BIOMARKERS; MRI; PET; PROTENOMICS	Some persons get Alzheimer's disease (AD) in young age (before age 65) because of genes inherited from one of their parents. This is called Early Onset Familial Alzheimer Disease (EOFAD). Some of these autosomal dominant genes have been identified, but in half of the families they are still unknown. Persons carrying such genes show changes in their brain chemistry long before they develop symptom…	NERVOUS SYSTEM; AGING	ALZHEIMER'S DISEASE; AGING	Aging	Biomedical	Douglas Hospital Research Centre (Verdun, Québec)	Quebec	McGill University	2013-01-01	2016-12-31	grant	0	0	0	0	0	0	0	0	0	0	0	0	62500	250000	250000	250000	1000000	1				1457	0	0	0	0	0
1511	201505ISU	ISU	Travel Awards - Institute Community Support	AP	STRATEGIC	Gautier, Lara				Impact of donor-driven health financing policies on perceived quality of services in Sub-Saharan Africa: a scoping review	AFRIQUE SUBSAHARIENNE; COUVERTURE SANITAIRE UNIVERSELLE; FINANCEMENT DE LA SANTÉ; PERCEPTIONS ET REPRÉSENTATIONS DE LA QUALITÉ; QUALITÉ DES SOINS; SATISFACTION DES PATIENTS	The rise on the international scene of advocacy for universal health coverage (UHC) in developing countries was accompanied by the promotion of new financing policies. These strategies, which mainly include health insurance, user-fee exemption, and performance-based financing, were presented by donors as relevant instruments for achieving UHC. This scoping review aims at analyzing the literature …	INTERNATIONAL HEALTH; HEALTH SERVICES RESEARCH	HEALTH POLICY; SOCIETAL & CULTURAL DIMENSIONS OF HEALTH	Health Services and Policy Research	Health systems/services	Université de Montréal	Quebec	Université de Montréal	2015-08-01	2016-07-31	award	0	0	0	0	0	0	0	0	0	0	0	0	0	0	0	1500	1500	2				766	0	0	0	0	0
1279	201210KDE	KDE	Dissemination Events	GP	STRATEGIC	Gauvreau, Cindy				Global Cancer Directions Workshop in India	CANCER RESEARCH FINDINGS DISCUSSION WORKSHOP; ENGAGEMENT OF CANCER CARE STAKEHOLDERS; POLICY-SETTING PRIORITIZATION; RESEARCH AGENDA SETTING FOR LOW- AND MIDDLE-INCOME COUNTRIES	Of the 7.6 million people who died world wide from cancer in 2008, 70% were from low-or middle-income countries (LMICs).The absolute cancer burden in LMICs is set to rise substantially as lifestyle changes and the effects of smoking increase. Its relative burden will also rise as deaths from childhood and infectious diseases decline. In contrast, cancer death rates have declined in high-income co…	CANCER; HEALTH SERVICES RESEARCH	EPIDEMIOLOGY; CANCER THERAPY GENERAL	Cancer Research	Biomedical	St. Michael's Hospital (Toronto)	Ontario	University of Toronto	2013-03-01	2014-02-28	grant	0	0	0	0	0	0	0	0	0	0	0	0	14000	0	0	0	14000	2				779	0	0	0	0	0
346	200412CRC	CRC	Canada Research Chairs - CIHR Funded	AP	STRATEGIC	Geary, Timothy G				CANADA RESEARCH CHAIRHOLDER / TITULAIRE DE CHAIRE DE RECHERCHE DU CANADA		Parasite Biotechnology			Infection and Immunity	Biomedical	Organizations inside Canada	Not Specified	Organizations inside Canada	2012-09-01	2019-08-31	award	0	0	0	0	0	0	0	0	0	0	0	0	150000	200000	200000	200000	1400000	4				332	0	0	0	0	0
1266	201110T1C	T1C	Canada Research Chairs - CIHR Funded	AP	STRATEGIC	Geary, Timothy G				CANADA RESEARCH CHAIRHOLDER / TITULAIRE DE CHAIRE DE RECHERCHE DU CANADA	CRC	Parasite Biotechnology			Infection and Immunity	Biomedical	Organizations inside Canada	Not Specified	Organizations inside Canada	2012-09-01	2019-08-31	award	0	0	0	0	0	0	0	0	0	0	0	0	150000	200000	200000	200000	1400000	4				1447	0	0	0	0	0
30	199909MOP	MOP	Operating Grant	GP	OPEN	Gedamu, Lashitew				Functional analyses of iron superoxide dismutases of Leishmania	FUNCTION; GENE DISRUPTION; LEISHMANIA SUPEROXIDE DISMUTASE GENES; LEISHMANIASIS; MACROPHAGE INFECTION; PATHOGENESIS; SURVIVAL; TRANSFECTION		MOLECULAR BIOLOGY; BACTERIOLOGY	PARASITIC; INFECTIOUS AND PARASITIC	Infection and Immunity	Biomedical	University of Calgary	Alberta	University of Calgary	2000-04-01	2003-03-31	grant	67231	67231	67231	0	0	0	0	0	0	0	0	0	0	0	0	0	201693	4				1073	89218.5	87029.1	85114.4	0	0
114	200209MOP	MOP	Operating Grant	GP	OPEN	Gedamu, Lashitew				Role of iron superoxide dismutases and peroxidoxins in leishmania survival and pathogenesis	ANTIOXIDANTS; ANTISENSE RNA; GENE DISRUPTION; IMMUNOFLUORESCENCE MICROSCOPY; LEISHMANIA GENES; LEISHMANIASIS; MACROPHAGE INFECTION; OXIDATIVE STRESS; PATHOGENESIS; TRANSFECTION	Leishmania are obligate intracellular parasites that cause a wide spectrum of clinical manifestations grouped under the term leishmaniasis. There are three major forms of leishmaniasis in humans: visceral, cutaneous and mucocutaneous which are caused by various species of Leishmania. Infection by L. donovani and L. chagasi result in a visceral form of the disease which is usually fatal unless tre…	MOLECULAR BIOLOGY; BACTERIOLOGY	PARASITIC; INFECTIOUS AND PARASITIC	Infection and Immunity	Biomedical	University of Calgary	Alberta	University of Calgary	2003-04-01	2003-09-30	grant	0	0	0	8404	0	0	0	0	0	0	0	0	0	0	0	0	8404	4				1053	0	0	0	10349.7	0
155	200303MOP	MOP	Operating Grant	GP	OPEN	Gedamu, Lashitew				Role of iron superoxide dismutases and peroxidoxins in Leishmania survival and pathogenesis	ANTIOXIDANTS; ANTISENSE RNA; GENE DISRUPTION; IMMUNOFLUORESCENCE MICROSCOPY; LEISHMANIA GENES; LEISHMANIASIS; MACROPHAGE INFECTION; OXIDATIVE STRESS; PATHOGENESIS; TRANSFECTION	Leishmania are obligate intracellular parasites that cause a wide spectrum of clinical manifestations grouped under the term leishmaniasis. There are three major forms of leishmaniasis in humans: visceral, cutaneous and mucocutaneous which are caused by various species of Leishmania. Infection by L. donovani and L. chagasi result in a visceral form of the disease which is usually fatal unless tre…	MOLECULAR BIOLOGY; BACTERIOLOGY	PARASITIC; INFECTIOUS AND PARASITIC	Infection and Immunity	Biomedical	University of Calgary	Alberta	University of Calgary	2003-10-01	2006-09-30	grant	0	0	0	53184	91310	91310	45655	0	0	0	0	0	0	0	0	0	281459	4				1056	0	0	0	65497	110409
414	200603MOP	MOP	Operating Grant	GP	OPEN	Gedamu, Lashitew				Role of iron superoxide dismutases and peroxidoxins in Leishmania survival and pathogenesis	ANTIOXIDANTS; ANTISENSE RNA; GENE DISRUPTION; IMMUNOFLUORESCENCE MICROSCOPY; LEISHMANIA GENES; LEISHMANIASIS; MACROPHAGE INFECTION; OXIDATIVE STRESS; PATHOGENESIS; TRANSFECTION	Leishmania are obligate intracellular parasites that cause a wide spectrum of clinical manifestations grouped under the term leishmaniasis. There are three major forms of leishmaniasis in humans: visceral, cutaneous and mucocutaneous which are caused by various species of Leishmania. Infection by L. donovani and L. chagasi result in a visceral form of the disease which is usually fatal unless tre…	MOLECULAR BIOLOGY; BACTERIOLOGY	PARASITIC; INFECTIOUS AND PARASITIC	Infection and Immunity	Biomedical	University of Calgary	Alberta	University of Calgary	2006-10-01	2011-09-30	grant	0	0	0	0	0	0	44784	89568	89568	89568	89568	44784	0	0	0	0	447840	4				1065	0	0	0	0	0
323	200503CHA	CHA	Canada-HOPE Scholarship Program / Fellowship	AP	STRATEGIC	George, Biju			Chakrabarti, Subrata	Incidence of Selected Target Organ Damage and Contributory Factors in Subjects with Diabetes mellitus and Hypertention in South Kerala	BIOSTATISTICS; COMMUNITY HEALTH SERVICE; COMMUNITYU INTERVENTIONS; CONTROL PROGRAMMES; CORONARY HEART DISEASE; DIABETES; EPIDEMIOLOGY; HEALTH ECONOMICS; NON COMMINICABLE DISEASE T; SURVEY METHADOLOGY	The Kerala is at present facing an epidemic of non communicable disease out of which major one are hypertension, diabetes, coronary heart disease and chronic renal failure. Already the prevalence of Hypertension/Diabetes in Kerala is one of the highest in India. The major cause of mortality and morbidity in these two diseases are due to the target organ damages leading to development of Nephropat…			Nutrition, Metabolism and Diabetes	Clinical	University of Western Ontario	Ontario	University of Western Ontario	2006-09-01	2010-08-31	award	0	0	0	0	0	0	17583.5	28000	10416.5	0	0	0	0	0	0	0	56000	2				293	0	0	0	0	0
693	200710CGD	CGD	Doctoral Award - Frederick Banting and Charles Best Canada Graduate Scholarships	AP	OPEN	Ghai, Amrita			Katz, Joel D; Hart, Trevor A	Determinants of HIV-risk behaviour among South Asians, and evaluation of a brief HIV-risk prevention intervention	COMMUNITY BASED RESEARCH; DETERMINANTS OF HEALTH; HEATLH PSYCHOLOGY; HIV/AIDS PREVENTION; PREVENTION INTERVENTIONS; PUBLIC HEALTH; RANDOMIZED CONTROLLED TRIALS; SOUTH ASIANS	HIV prevention remains an important challenge given stable rates of new infections per year. Considering the multicultural makeup of Canada, it is important that the prevention needs of particular cultural/ethnic groups be fully examined. Among cultural groups, South Asians in North America have not been adequately represented in HIV prevention efforts and literature. The proposed research progra…	SOCIETAL & CULTURAL DIMENSIONS OF HEALTH; PSYCHOSOCIAL/HEALTH BEHAVIOURAL RES.	AIDS; HEALTH PROMOTION	Population and Public Health	Social/Cultural/Environmental/Population Health	York University (Toronto, Ontario)	Ontario	York University (Toronto, Ontario)	2008-09-01	2011-08-31	award	0	0	0	0	0	0	0	0	22500	35000	35000	12500	0	0	0	0	105000	2				184	0	0	0	0	0
1508	201412GSM	GSM	Master's Award: Frederick Banting and Charles Best Canada Graduate Scholarships	AP	OPEN	Ghiasi, Marzieh				Nosocomial tuberculosis infection among healthcare workers in India	AIRBORNE TRANSMISSION; CONTROL MEASURES; GEOGRAPHIC INFORMATION SYSTEMS; HEALTHCARE WORKERS; INFECTION CONTROL; NOSOCOMIAL TRANSMISSION; OCCUPATIONAL HEALTH; TUBERCULOSIS	Tuberculosis (TB) is an airborne bacterial infection that causes poor respiratory health and even death. TB is common in many developing countries, and although it is treatable, the rise of difficult to treat drug-resistant strains of the disease has caused a lot of concern. TB is well-transmitted in places where people are in close proximity, such as crowded hospitals. For this reason, healthcar…			Circulatory and Respiratory Health	Social/Cultural/Environmental/Population Health	McGill University	Quebec	McGill University	2015-05-01	2016-04-30	award	0	0	0	0	0	0	0	0	0	0	0	0	0	0	0	17500	17500	2				595	0	0	0	0	0
1515	201506FSS	FSS	Canada Graduate Scholarships – Michael Smith Foreign Study Supplements	AP	STRATEGIC	Ghiasi, Marzieh			Pai, Madhukar	Tuberculosis (TB) infection and risk factors among healthcare trainees in South India	HEALTHCARE; INDIA; INFECTION; SOUTH; TRAINEE; TUBERCULOSIS				Circulatory and Respiratory Health	Health systems/services	McGill University	Quebec	McGill University	2015-04-01	2015-09-30	award	0	0	0	0	0	0	0	0	0	0	0	0	0	0	0	5520	5520	2				461	0	0	0	0	0
1474	201411MFE	MFE	CIHR Fellowship	AP	OPEN	Ghisi, Gabriela L			Grace, Sherry L	Effects of cardiac rehabilitation on functional capacity and cardiovascular risk factors in Brazilian patients assisted by public health care: a randomized controlled trial	CARDIAC REHABILITATION; CARDIOVASCULAR DISEASE; FUNCTIONAL CAPACITY; MIDDLE-INCOME COUNTRY; RANDOMIZED CONTROLLED TRIAL	Cardiovascular Disease (CVD) is the world's number one killer, with more than 80% of deaths occurring in less-developed countries. Yet, people with CVDs in such countries have less access to proven treatments, including secondary prevention therapies (i.e. methods to treat existent disease in early stages before it causes significant incapacities). Cardiac Rehabilitation (CR), which is a comprehe…	CARDIOVASCULAR	HEALTH SERVICES RESEARCH	Health Services and Policy Research	Health systems/services	York University (Toronto, Ontario)	Ontario	York University (Toronto, Ontario)	2015-09-01	2016-04-14	award	0	0	0	0	0	0	0	0	0	0	0	0	0	0	0	28333	110000	2				893	0	0	0	0	0
770	200810MGH	MGH	Meetings, Planning and Dissemination Grant: Global Health Research (IPPH)	GP	STRATEGIC	Gibson, Jennifer		Upshur, Ross E		WHO Collaborating Centres in Bioethics Research Planning Meeting	COLLABORATIVE RESEARCH PLANNING; GLOBAL HEALTH ETHICS; LMICS IN LATIN AMERICA & CARIBBEAN; WHO COLLABORATING CENTRES IN BIOETHICS	The University of Toronto Joint Centre for Bioethics, a WHO Collaborating Centre in Bioethics, is demonstrating global leadership in organizing the first collaborative research planning meeting of the WHO Collaborating Centres in Bioethics in the PAHO-AMRO region. The overall goal of this initiative is to develop and establish new research collaboration between the WHO Collaborating Centres on ke…			Health Services and Policy Research	Health systems/services	University of Toronto	Ontario	University of Toronto	2009-01-01	2009-12-31	grant	0	0	0	0	0	0	0	0	25000	0	0	0	0	0	0	0	25000	2				923	0	0	0	0	0
1455	201408PCS	PCS	Planning and Dissemination Grant– Institute Community Support	GP	STRATEGIC	Ginsburg, Ophira				Women's Cancers and Health Equity: a Lancet Series	BREAST CANCER; CERVICAL CANCER; GLOBAL HEALTH; HEALTH EQUITY; WOMEN'S HEALTH	Cancer is a leading cause of premature deaths worldwide, and is a rapidly growing concern in low-and middle-income ("developing") countries. Breast and cervical cancer are the most common cancers in women, and mostly affect younger women (under age 50) in regions of the world where cancer myths, stigma and taboos about the female body are common. Extreme poverty and gender inequity often limits a…	CANCER; INTERNATIONAL HEALTH	HEALTH EQUITY; POPULATION HEALTH	Cancer Research	Health systems/services	Women's College Hospital (Toronto)	Ontario	University of Toronto	2015-01-01	2015-12-31	grant	0	0	0	0	0	0	0	0	0	0	0	0	0	0	10000	0	10000	2				1357	0	0	0	0	0
940	200910MIN	MIN	Planning Grants - Priority Announcement: International Research Collaborations	GP	STRATEGIC	Gliksman, Louis				The Drug-Violence Nexus in the Americas: A Gender Perspective	DRUG-VIOLENCE; GENDER	In recent decades, the relationship between drugs and violence has become an international public health issue that spans disciplines and geographical boundaries. To understand how licit and illicit drug use contributes to violent behaviour, it is important to understand the mechanisms by which drugs affect human behaviour. It is also important to assess the gender-related impact within the gener…			Population and Public Health	Social/Cultural/Environmental/Population Health	Centre for Addiction and Mental Health (Toronto)	Ontario	University of Toronto	2010-01-01	2010-12-31	grant	0	0	0	0	0	0	0	0	0	17500	0	0	0	0	0	0	17500	2				978	0	0	0	0	0
397	200509EOG	EOG	Operating Grant - Priority Announcement: Ethics	GP	STRATEGIC	Gold, Richard E		Argo, Jennifer J; Bensimon, Cécile M; Bubela, Tania M; Morin, Jean Frederic		Intellectual property governance and non-state actors: The case of bill C-9	ACCESS TO MEDICINES; BILL C9; HIV/AIDS; INTELLECTUAL PROPERTY; NON-GOVERNMENTAL ORGANIZATIONS; PATENTS	Intellectual property in health care products, particularly pharmaceuticals, is highly controversial. This is nowhere more true than in questions concerning access to HIV/AIDS medications in developing nations that not only pitted countries against countries but the pharmaceutical industry against non-governmental organisations (NGOs). It is this latter conflict that raises important questions ab…	HEALTH RESEARCH; INTERNATIONAL HEALTH	HEALTH POLICY	Health Services and Policy Research	Social/Cultural/Environmental/Population Health	McGill University	Quebec	McGill University	2006-01-01	2007-12-31	grant	0	0	0	0	0	22936	89632	62473	0	0	0	0	0	0	0	0	175041	2				407	0	0	0	0	0
611	200710MDR	IDR	Doctoral Research Award - PA: Health Services/Pop. Health HIV/AIDS Research	AP	STRATEGIC	Goldenberg, Shira			Strathdee, Steffanie A	Social and structural influences on STI/HIV risk among female sex workers (FSWs) in a US-Mexico border city	ETHNOGRAPHY; GLOBAL HEALTH; HEALTH SERVICES; HIV/STIS; INFECTIOUS DISEASE RESEARCH; MIGRATION; PROSTITUTION; PUBLIC HEALTH; SEXUAL BEHAVIOUR; SOCIAL DETERMINANTS OF HEALTH	Rapidly expanding cities along the US-Mexico border are in the midst of an emerging HIV epidemic. Female sex workers (FSWs) in these places experience particularly high and increasing rates of sexually transmitted infections (STIs), including HIV. A strong public health impetus exists to address STIs/HIV among FSWs in this context. FSWs in rapidly expanding frontier cities are spatially distribut…	POPULATION HEALTH; SOCIETAL & CULTURAL DIMENSIONS OF HEALTH	DETERMINANTS OF HEALTH; QUALITATIVE METHODS	Population and Public Health	Social/Cultural/Environmental/Population Health	Individuals Outside Canada	Not Specified	Individuals Outside Canada	2008-09-01	2011-08-31	award	0	0	0	0	0	0	0	0	20500	27000	27000	6500	0	0	0	0	81000	2				685	0	0	0	0	0
1101	201102MFE	MFE	CIHR Fellowship	AP	OPEN	Goldenberg, Shira			Shannon, Kate; Silverman, Jay	The socio-cultural and structural context of mobility and HIV risk among female sex workers	HIV/AIDS; MIGRATION; MIXED METHODS; POPULATION MOBILITY; QUALITATIVE RESEARCH; RISK ENVIRONMENT; SEX WORK; SEXUALLY TRANSMITTED INFECTIONS; SOCIAL EPIDEMIOLOGY; TRAFFICKING	Globally and in Canada, women in the sex industry experience unacceptably high rates of HIV, sexually transmitted infections (STI), and violence. Population mobility has been implicated as a key determinant of HIV transmission in Asia and Africa; however, its role in the Americas is poorly understood. Women seeking a better livelihood often migrate to improve their economic situation. Though some…	SOCIETAL & CULTURAL DIMENSIONS OF HEALTH; POPULATION HEALTH	QUALITATIVE METHODS; EPIDEMIOLOGY	Population and Public Health	Social/Cultural/Environmental/Population Health	University of British Columbia	British Columbia	University of British Columbia	2011-12-01	2014-11-30	award	0	0	0	0	0	0	0	0	0	0	0	0	0	38333	26667	0	65000	1	2			876	0	0	0	0	0
1101	201102MFE	MFE	CIHR Fellowship	AP	OPEN	Goldenberg, Shira			Shannon, Kate; Silverman, Jay	The socio-cultural and structural context of mobility and HIV risk among female sex workers	HIV/AIDS; MIGRATION; MIXED METHODS; POPULATION MOBILITY; QUALITATIVE RESEARCH; RISK ENVIRONMENT; SEX WORK; SEXUALLY TRANSMITTED INFECTIONS; SOCIAL EPIDEMIOLOGY; TRAFFICKING	Globally and in Canada, women in the sex industry experience unacceptably high rates of HIV, sexually transmitted infections (STI), and violence. Population mobility has been implicated as a key determinant of HIV transmission in Asia and Africa; however, its role in the Americas is poorly understood. Women seeking a better livelihood often migrate to improve their economic situation. Though some…	SOCIETAL & CULTURAL DIMENSIONS OF HEALTH; POPULATION HEALTH	QUALITATIVE METHODS; EPIDEMIOLOGY	Population and Public Health	Social/Cultural/Environmental/Population Health	Individuals Outside Canada	Not Specified	Individuals Outside Canada	2011-12-01	2014-11-30	award	0	0	0	0	0	0	0	0	0	0	0	27500	50000	0	0	0	77500	1	2			875	0	0	0	0	0
259	200307XCH	XCH	CIHR/NNSFC (China) Agreement	AP	STRATEGIC	Gong, Yuewen				Exchange between Dr. Yuewen Gong and Dr. Ping Li					Other	Not applicable/Specified	Individuals Inside Canada	Not Specified	Individuals Inside Canada	2004-05-28	2004-06-27	award	0	0	0	0	1660	0	0	0	0	0	0	0	0	0	0	0	1660	5				1545	0	0	0	0	2007.22
330	200410XCH	XCH	CIHR/NNSFC (China) Agreement	AP	STRATEGIC	Gong, Yuewen				Exchange between Dr. Yuewen Gong and Dr. Ping Li					Other	Biomedical	Individuals Inside Canada	Not Specified	Individuals Inside Canada	2005-06-28	2005-07-27	award	0	0	0	0	0	1851	0	0	0	0	0	0	0	0	0	0	1851	5				1550	0	0	0	0	0
1014	201003MOP	MOP	Operating Grant	GP	OPEN	Goodyer, Paul R		Engert, James C; Schiffrin, Ernesto L		Congenital nephron deficit and essential hypertension.	GENETICS; HYPERTENSION; MOUSE MODELS; NEONATES	Among normal people, the number of functional nephrons varies widely from individual to individual (between 0.3 and 1.3 million nephrons per kidney). While this was once dismissed as a benign reflection of human diversity, recent evidence suggests that babies born with small kidneys may be at high risk for hypertension later in life. In preliminary studies, we found that babies born in India have…	RENAL FUNCTION, NEPHROLOGY, UROLOGY; GENETICS	GENITO/URINARY SYSTEM; HYPERTENSION	Human Development, Child and Youth Health	Biomedical	Research Institute of the McGill University Health Centre	Quebec	McGill University	2010-10-01	2013-09-30	grant	0	0	0	0	0	0	0	0	0	0	85521	171041	171041	85520	0	0	513123	2				1132	0	0	0	0	0
1438	201312GSM	GSM	Master's Award: Frederick Banting and Charles Best Canada Graduate Scholarships	AP	OPEN	Gore, Toni M				Gendered Biases: What Discourses on Genital Cutting Reveal about Cultural Bias in the Development of Global Health Policies	CULTURAL BIASES; DEVELOPMENT; GENDER; GENITAL CUTTING; HEALTH; HEALTH POLICIES; MEDICAL ANTHROPOLOGY; SEXUALITY	The objective of my research is to investigate how cultural beliefs, particularly those in the Western world, influence and effect the development of global health policies and practices. I will address this topic by researching cross-cultural practices of male and female genital cutting and related health policies. As medical necessity is currently the standard by which male and female genital c…			Population and Public Health	Social/Cultural/Environmental/Population Health	Simon Fraser University (Burnaby, B.C.)	British Columbia	Simon Fraser University (Burnaby, B.C.)	2014-09-01	2015-08-31	award	0	0	0	0	0	0	0	0	0	0	0	0	0	0	17500	0	17500	1				591	0	0	0	0	0
672	200803CCI	CCI	China-Canada Joint Health Research Initiative	GP	STRATEGIC	Gotman, Jean	Dong, Zhou			Evaluation of epileptogenic neural circuitry in typical and atypical absence seizures using simultaneous EEG/fMRI	ABSENCE; EEG; EPILEPSY; FUNCTIONAL MRI	Absence seizures are one of the most common forms of epilepsy in children and adolescents. The so-called "typical absences" are usually responsive to medical treatment and often remit in late adolescence. The so-called "atypical" absences are less responsive to medication and are often associated with cognitive impairment. The purpose of this project is to use the new technique of combining elect…	NERVOUS SYSTEM; IMAGING	EPILEPSY; NONE OF THE ABOVE	Neurosciences, Mental Health and Addiction	Biomedical	McGill University	Quebec	McGill University	2009-01-01	2011-12-31	grant	0	0	0	0	0	0	0	0	11138	44550	44550	33412	0	0	0	0	133650	4				65	0	0	0	0	0
1245	201205CCI	CCI	China-Canada Joint Health Research Initiative	GP	STRATEGIC	Gottschalk, Marcelo G	Rivest, Serge; Segura, Mariela A; Xu, Jianguo			Canada-China studies on the emerging zoonotic agent Streptococcus suis	EPIDEMIC STRAIN; INFLAMMATION; MENINGITIS; SEPTIC SHOCK; STREPTOCOCCAL TOXIC SHOCK-LIKE SYNDROME; STREPTOCOCCUS SUIS; TOLL LIKE RECEPTORS; ZOONOSIS	Infections caused by Streptococcus suis (S. suis) are considered a global and an economical problem in the swine industry. Moreover, it is also an emerging disease that is transmitted from pigs to humans. In fact, it is one of the most important causes of adult meningitis in Asia. During the last years, different epidemic episodes took place in China with serious cases of not only meningitis but …	BACTERIOLOGY; NOT CLASSIFIED	INFECTIOUS AND PARASITIC; NONE OF THE ABOVE	Infection and Immunity	Biomedical	Université de Montréal	Quebec	Université de Montréal	2013-01-01	2015-12-31	grant	0	0	0	0	0	0	0	0	0	0	0	0	18565	74445	75000	56250	224260	4				127	0	0	0	0	0
1090	201010CGV	CGV	Doctoral: Vanier Canada Graduate Scholarships	AP	OPEN	Gough, Ethan K			Moodie, Erica E	Intestinal microbiota and child health: Does supplemental feeding, improved environmental hygiene and sanitation in resource limited settings improve child growth by restoring the composition of microbes in the human intestine and preserving the intestinal barrier?	CHILD GROWTH; INFANT HEALTH; INTESTINAL MICROBIOTA; TROPICAL ENTEROPATHY	Background: Early childhood under nutrition significantly reduces child growth, resulting in poor mental and physical development, and causes about one-third of under-5-year mortality worldwide. Supplementary feeding and sanitation/hygiene interventions only reduce impaired growth by 30% and 2.4%, respectively. Tropical enteropathy (TE) is another potential contributor. In TE, the small bowel sur…	POPULATION HEALTH; MOLECULAR BIOLOGY	EPIDEMIOLOGY; GASTRO-INTESTINAL DISEASE	Population and Public Health	Social/Cultural/Environmental/Population Health	McGill University	Quebec	McGill University	2011-05-01	2014-04-30	award	0	0	0	0	0	0	0	0	0	0	0	50000	50000	50000	0	0	150000	2				235	0	0	0	0	0
1472	201411MFE	MFE	CIHR Fellowship	AP	OPEN	Gough, Ethan K			Manges, Amee R; Prendergast, Andrew J	Alteration of intestinal microbiota composition and function by co-trimoxazole use and the effect of these changes on growth in HIV infected children.	ANTIBIOTICS; BIOINFORMATICS; CHILD GROWTH; HIV; MEDIATION ANALYSIS; MICROBIOTA; RANDOMIZED TRIALS	Background & Rationale: Undernutrition in early life, measured in terms of poor growth, underlies almost half of all child deaths globally and has long-term negative effects on education and productivity. HIV infection further compounds these effects in sub-Saharan Africa. The World Health Organization (WHO) recommends daily co-trimoxazole (CTX) to prevent infections in HIV+ children. In addition…	POPULATION HEALTH; INTERNATIONAL HEALTH	EPIDEMIOLOGY; GASTRO-INTESTINAL DISEASE	Population and Public Health	Biomedical	University of British Columbia	British Columbia	University of British Columbia	2015-09-01	2017-08-31	award	0	0	0	0	0	0	0	0	0	0	0	0	0	0	0	28333	90000	2				880	0	0	0	0	0
481	200610MDR	MDR	CIHR Doctoral Research Award	AP	OPEN	Goyette, Stephanie			Ward, Brian J; Dzierszinski, Florence S	Biomarker discovery for toxoplasma gondii: Insights into host-parasite interactions and a novel approach to diagnosis	ANTIGENS; BIOMARKERS; DIAGNOSIS; HOST-PARASITE RELATIONSHIP; IMMUNOLOGY; PARASITOLOGY; PROTEOMICS; SELDI-TOF MASS SPECTROMETRY; TOXOPLASMOSIS; VACCINES	Toxoplasmosis is one of the most common parasitic infections in the developed world and infection during pregnancy is an important cause of congenital abnormalities. Toxoplasma gondii, the causative agent of the disease, is one of many protozoan parasites capable of establishing long-term, asymptomatic infection. Pregnant women are routinely screened for the parasite. However, it is often difficu…	NOT CLASSIFIED; GENOMICS, PROTEOMICS, AND BIOINFORMATICS	INFECTIOUS AND PARASITIC; PARASITIC	Infection and Immunity	Biomedical	McGill University	Quebec	McGill University	2008-01-01	2010-12-31	award	0	0	0	0	0	0	0	6250	22000	22000	15750	0	0	0	0	0	66000	4				846	0	0	0	0	0
91	200109KTH	KTH	Strategies for Knowledge Translation in Health	GP	STRATEGIC	Graham, Ian D		Bero, Lisa; Durieux, Pierre; Eccles, Martin P; Grimshaw, Jeremy M; Oxman, Andrew D; Shea, Beverley J; Ward, Jeanette E; Wensing, Michel		An international study of health funding agencies' support and promotion of knowledge translation	DISSEMINATION PROCESS; HEALTH POLICY; INTERNATIONAL HEALTH RESEARCH; KNOWLEDGE TRANSLATION		POPULATION HEALTH; HEALTH SERVICES RESEARCH	POPULATION HEALTH; HEALTH POLICY	Population and Public Health	Social/Cultural/Environmental/Population Health	University of Ottawa	Ontario	University of Ottawa	2002-01-01	2002-12-31	grant	0	75986	0	0	0	0	0	0	0	0	0	0	0	0	0	0	75986	2				806	0	98362.2	0	0	0
112	200112CRC	CRC	Canada Research Chairs - CIHR Funded	AP	STRATEGIC	Graham, Janice E				Canada Research Chair - Chaire de recherche du Canada		Bioethics			Health Services and Policy Research	Social/Cultural/Environmental/Population Health	Organizations inside Canada	Not Specified	Organizations inside Canada	2002-07-01	2007-06-30	award	0	0	75000	100000	100000	100000	100000	25000	0	0	0	0	0	0	0	0	500000	5				349	0	0	94950	123152	120917
645	200802MGH	MGH	Meetings, Planning and Dissemination Grant: Global Health Research (IPPH)	GP	STRATEGIC	Graham, Janice E				North-South workshop for an African decision-making framework for vaccines	ETHNOLOGY; GLOBAL HEALTH; MENINIGITS; PUBLIC HEALTH; VACCINOLOGY	A new meningococcal serogroup A conjugate vaccine (MenAfriVac), the first vaccine developed, manufactured and licensed in the global south for use in developing countries, is scheduled for introduction in Burkina Faso in 2009. Burkina Faso, located in the Sahel zone of West Africa, is one of the world's poorest countries. Meningococcal epidemics cause immense human suffering and bring enormous so…			Infection and Immunity	Social/Cultural/Environmental/Population Health	Dalhousie University (Nova Scotia)	Nova Scotia	Dalhousie University (Nova Scotia)	2008-05-01	2009-04-30	grant	0	0	0	0	0	0	0	0	25000	0	0	0	0	0	0	0	25000	2				910	0	0	0	0	0
687	200612CRC	CRC	Canada Research Chairs - CIHR Funded	AP	STRATEGIC	Graham, Janice E				CANADA RESEARCH CHAIRHOLDER/TITULAIRE DES CHAIRES DE RECERCHE DU CANADA		Bioethics			Health Services and Policy Research	Social/Cultural/Environmental/Population Health	Organizations inside Canada	Not Specified	Organizations inside Canada	2002-07-01	2007-06-30	award	0	0	75000	100000	100000	100000	100000	25000	0	0	0	0	0	0	0	0	500000	5				354	0	0	94950	123152	120917
[truncated: 1,161 more rows]
[truncated: 12 more columns]
